# Supplementary material for: JAK2-Centered Interactome Hotspot Identified by an Integrative Network Algorithm in Acute Stanford Type A Aortic Dissection
Source: PLoS One. 2014 Feb 24;9(2):e89406. doi: 10.1371/journal.pone.0089406 (PMC3933461; doi:10.1371/journal.pone.0089406)
Supplement: Table S1 — The GSEA enrichment table for the upregulated genes. (XLS) [file pone.0089406.s003.xls]

## Sheet: MSigDB-summary-CC-UP.txt
Table S1. The GSEA enrichment table for the upregulated genes.
Gene List	nList	nRep	fRep	nOVLAP	OR	pvalue	adjPval	Genes
ROSTY_CERVICAL_CANCER_PROLIFERATION_CLUSTER	140	127	0.907143	55	26.1664	7.45671e-49	4.12356e-45	EZH2 RACGAP1 BIRC5 TYMS TPX2 CCDC99 KIF14 ECT2 KIF15 POLA2 BRCA1 OIP5 POLQ CENPM CHAF1B FANCI KIAA0101 CEP55 CDCA3 KIF20A MCM4 CCNA2 SMC2 CHEK1 KIF11 FOXM1 CENPF H2AFX CENPE MCM2 PTTG1 CCNF MCM10 CDC20 CCNB1 KIF4A ESPL1 MELK PLEK2 MAPK13 GMNN AURKB KIF20B DLGAP5 MAD2L1 TRIP13 AURKA HELLS RAD51AP1 HN1 TTK HMGA1 PAQR4 FEN1 CKS2
KOBAYASHI_EGFR_SIGNALING_24HR_DN	250	228	0.912	66	14.2357	2.91114e-45	8.04929e-42	RACGAP1 BIRC5 CDC45L POLA2 FANCI TMEM158 PLK4 SMC2 KIF11 MCM10 ESPL1 NUDT15 LMNB2 AURKB MAD2L1 TRIP13 GINS2 AURKA RAD51AP1 TTK RANGAP1 FEN1 TIMELESS EZH2 C13orf27 TYMS TPX2 CCDC99 KIF14 ECT2 KIF15 CDT1 BRCA1 RNASEH2A ZWILCH CENPM EXO1 CDCA4 STEAP1 PRIM1 CEP55 CDCA3 POLE2 MCM4 MCM6 CCNA2 H2AFX MCM2 CCNF CDC20 CCNB1 SLC20A1 ZC3HAV1 KIF4A MELK RFC4 RFC5 GMNN PPIF DLGAP5 HELLS CDKN3 CENPN PHLDA1 RMI1…
GRAHAM_CML_DIVIDING_VS_NORMAL_QUIESCENT_UP	182	161	0.884615	57	18.833	1.13801e-44	2.09774e-41	EZH2 PRDX4 RACGAP1 TYMS BIRC5 CDC7 HIST1H1C NT5DC2 CDC45L TPX2 ECT2 KIF15 BRCA1 RNASEH2A MS4A3 OIP5 ACOT7 CENPM FANCI KIAA0101 ITGB3BP CEP55 SHMT2 KIF20A MCM4 POLE2 PDSS1 CCNA2 SMC2 CHEK1 KIF11 CENPF H2AFX MCM2 MCM10 CDC20 CCNB1 CCNE1 SAMM50 KIF4A ESPL1 MELK RFC4 GMNN PPIF AURKB DLGAP5 MAD2L1 TRIP13 GINS2 AURKA CDKN3 NPM3 RAD51AP1 TTK ELOVL6 FEN1
module_54	245	214	0.873469	62	14.132	1.50445e-42	2.0799e-39	CDC7 BIRC5 POLQ CHAF1B RAD54L PLK4 SMC2 KIF11 FOXM1 CENPF CENPE ZC3HC1 LMNB2 MAPK13 AURKB MAD2L1 TRIP13 GINS2 C15orf23 HN1 TTK PSPH CKAP2 FEN1 TIMELESS PRDX4 TYMS NT5DC2 TPX2 KIF14 CDCA7 ZWILCH FAM54A CDCA5 PRIM1 KIAA0101 ITGB3BP CEP55 UBE2T C12orf32 MCM4 POLE2 MCM6 CCNA2 CHEK1 H2AFX MCM2 PTTG1 CCNF CDC20 CCNB1 MELK RFC4 RFC5 GMNN SLC16A3 CDKN3 ITGA2 ELOVL6 HMGA1 ANLN CKS2
SOTIRIOU_BREAST_CANCER_GRADE_1_VS_3_UP	150	138	0.92	51	19.8952	4.05382e-41	4.48353e-38	EZH2 HMGB3 RACGAP1 BIRC5 CDC45L TPX2 KIF14 ECT2 KIF15 RNASEH2A PTTG3P OIP5 POLQ EXO1 CEP55 CDCA3 SHMT2 KIF20A C21orf45 MCM4 C12orf48 MCM6 CCNA2 PDSS1 CHEK1 KIF11 FOXM1 CENPF CENPE MCM2 PTTG1 MCM10 CDC20 CCNB1 KIF4A ESPL1 MELK RFC4 AURKB DLGAP5 MAD2L1 TRIP13 AURKA CDKN3 CENPN HN1 TTK LAGE3 FEN1 TIMELESS CKS2
SHEDDEN_LUNG_CANCER_POOR_SURVIVAL_A6	453	391	0.863135	75	8.38526	9.3211e-38	8.59095e-35	RACGAP1 CDC7 BIRC5 CDC45L RAD54L FANCI PLK4 MCM10 PGM3 AURKB TRIP13 C20orf20 AURKA EIF4E2 RAD51AP1 HN1 TTK EZH2 C13orf27 FLJ20699 TYMS KIF14 KIF15 CDT1 GLMN CENPM EXO1 KIAA0101 C12orf48 MCM4 MCM6 CCNA2 H2AFX PTTG1 CDC20 CCNB1 CCNE1 KIF4A WDR67 MELK DLGAP5 SLC16A3 HELLS CENPN ELOVL6 HMGA1 OIP5 ACOT7 SMC2 KIF11 FOXM1 CENPF CENPE MGC87042 MAD2L1 GINS2 CKAP2 MTIF2 ANGPT2 TPX2 PTTG3P PYGL ZWILCH PRIM1…
KINSEY_TARGETS_OF_EWSR1_FLII_FUSION_UP	1251	1110	0.88729	120	4.5753	1.97688e-34	1.56174e-31	HDHD1A BIRC5 POLA2 POLQ CHAF1B FANCI RAD54L PLK4 NR1H3 KIF20B TRIP13 C15orf23 MND1 TIMELESS C13orf27 ECT2 KIF15 CDT1 C16orf59 CENPM MYO19 CDCA4 EXO1 KIAA0101 ITGB3BP UBE2T FANCD2 PPIL5 C12orf48 CDC20 FANCG KIF4A MELK SUV39H1 DLGAP5 HELLS MPDU1 SYN1 C16orf75 LAMB3 SMC2 ESPL1 GDI2 MAD2L1 GINS2 PPP2R1B CKAP2 LIG1 TPX2 RNASEH2A PRIM1 CEP55 CHEK1 YWHAE RCN3 RFC4 RFC5 GMNN PPIF XPNPEP1 PI15 CCDC34 ANLN…
GNF2_CCNA2	62	60	0.967742	33	40.0199	4.23072e-34	2.92449e-31	EZH2 RACGAP1 BIRC5 TYMS TPX2 KIF4A KIF14 ESPL1 MELK RFC4 GMNN AURKB PRIM1 KIAA0101 GINS2 AURKA CDCA3 RAD51AP1 KIF20A TTK MCM4 MCM6 CCNA2 SMC2 KIF11 FOXM1 CENPF CENPE H2AFX MCM2 FEN1 CDC20 CKS2
DODD_NASOPHARYNGEAL_CARCINOMA_DN	1345	1221	0.907807	125	4.33029	1.42396e-33	8.74945e-31	BIRC5 POLQ CHAF1B FANCI RAD54L RCC2 TRIAP1 SHMT2 PLK4 NCBP2 IKBIP MLLT11 KIF20B CKAP4 C15orf23 MND1 TIMELESS EZH2 ECT2 KIF15 GGCT MYO19 EXO1 KIAA0101 ITGB3BP UBE2T PPIL5 C12orf48 FANCG KIF4A MELK DLGAP5 HELLS KDELC1 E2F3 C16orf75 LAMB1 CPSF3 SMC2 MRPL3 KITLG PAPSS2 MAD2L1 GINS2 PSPH CKAP2 TPX2 RNASEH2A PRIM1 CEP55 KIF20A PDSS1 CHEK1 SGOL1 SOX4 RFC4 RFC5 TFRC GMNN PPIF LOC400506 CENPK ANLN TMEM97 …
CHIANG_LIVER_CANCER_SUBCLASS_PROLIFERATION_UP	137	118	0.861314	41	17.6912	6.0649e-32	3.35389e-29	EZH2 RACGAP1 CDC7 BIRC5 TPX2 KIF14 CDCA7 BACE2 ECT2 OIP5 LAMB1 CDCA5 KIF20A CCNA2 LHFPL2 KIF11 FOXM1 CENPF CENPE MCM2 PTTG1 CDC20 CCNB1 CCNE1 SOX4 KIF4A RFC4 MAPK13 AURKB PKM2 MAD2L1 TRIP13 CKAP4 SLC16A3 CDKN3 RAD51AP1 HN1 TTK ANLN G6PD FEN1
GNF2_CCNB2	53	48	0.90566	29	49.5243	8.97541e-32	4.51218e-29	RACGAP1 TYMS BIRC5 TPX2 KIF4A ESPL1 MELK RFC4 GMNN OIP5 AURKA CDCA3 KIF20A TTK PLK4 MCM4 CCNA2 SMC2 KIF11 FOXM1 CENPF H2AFX CENPE CKAP2 MCM2 PTTG1 FEN1 CDC20 CKS2
GNF2_PCNA	62	58	0.935484	31	37.4332	1.43368e-31	6.19376e-29	RACGAP1 BIRC5 TYMS TPX2 ESPL1 MELK RFC4 KIF15 GMNN RAD54L PRIM1 KIAA0101 GINS2 AURKA RAD51AP1 TTK PLK4 MCM4 POLE2 MCM6 CCNA2 SMC2 KIF11 FOXM1 CENPF H2AFX CENPE MCM2 FEN1 CDC20 CKS2
VECCHI_GASTRIC_CANCER_EARLY_UP	426	342	0.802817	64	7.94883	1.45604e-31	6.19376e-29	RACGAP1 BIRC5 UHRF1 FANCI MCM10 NCBP2 SNORD104 RUNX1 TRIP13 AURKA CDCA2 RAD51AP1 HN1 TTK FEN1 EZH2 EFTUD2 HMGB3 CCDC99 KIF14 CDCA7 ECT2 KIF15 BRCA1 FAM54A CENPM CDCA5 KIAA0101 UBE2T FANCD2 C12orf48 MCM4 CCNA2 MCM2 PTTG1 CDC20 CCNB1 CCNE1 KIF4A MELK DLGAP5 CENPN ITGA2 HMGA1 TMEM158 FOXM1 CENPF FERMT1 MAD2L1 GINS2 CKAP2 TPX2 VARS SPP1 SHQ1 CEP55 KIF20A PDSS1 CHEK1 SEMA4B CDKN3 CENPK ANLN CKS2
GNF2_CDC2	56	51	0.910714	29	42.8011	1.11178e-30	4.39153e-28	EZH2 TYMS BIRC5 TPX2 KIF4A MELK RFC4 KIF15 PRIM1 GINS2 AURKA CDCA3 KIF20A TTK PLK4 CCNA2 SMC2 KIF11 FOXM1 CENPF H2AFX CENPE CKAP2 MCM2 PTTG1 CCNF FEN1 CDC20 CKS2
BASAKI_YBX1_TARGETS_UP	288	259	0.899306	55	9.16437	4.02136e-30	1.48254e-27	BIRC5 UHRF1 POLA2 OIP5 MT2A FANCI NID2 SMC2 KIF22 MCM10 SNAI2 ESPL1 TUBB3 LMNB2 AURKB MAD2L1 TRIP13 ILF2 GINS2 AURKA C15orf23 HN1 RANGAP1 FEN1 TYMS TPX2 CCDC99 ZWILCH CENPM MYO19 SLC38A10 CEP55 CDCA3 KIF20A PPIL5 C21orf45 MCM4 S100A3 CCNA2 CHEK1 H2AFX MCM2 PTTG1 CDC20 CCNB1 KIF4A MELK RFC5 CDKN3 CENPN IRAK1 CENPO NUDT5 ANLN DCUN1D5
BENPORATH_CYCLING_GENES	648	588	0.907407	81	5.65279	4.47419e-30	1.54639e-27	BIRC5 CDC7 CDC45L UHRF1 POLQ CHAF1B FANCI RAD54L SMARCB1 AURKB KIF20B WDR51A RUNX1 TRIP13 AURKA C15orf23 MND1 RAD51AP1 HN1 TTK RANGAP1 FEN1 HMGB3 FLJ20699 TYMS CCDC99 KIF14 CDCA7 ECT2 BRCA1 CENPM EXO1 KIAA0101 UBE2T C12orf32 FANCD2 MCM4 MCM6 CCNA2 H2AFX MCM2 PTTG1 CCNF C20orf55 CDC20 CCNB1 CCNE1 FANCG MELK DLGAP5 HELLS TMEM132A KDELC1 RMI1 HIF1A TIMP1 M6PRBP1 KIF11 KIF22 FOXM1 CENPF CENPE ZC3HC1 …
GNF2_CENPF	56	50	0.892857	28	41.2901	2.11613e-29	6.88365e-27	TYMS BIRC5 TPX2 KIF4A RFC4 KIF15 PRIM1 KIAA0101 GINS2 AURKA CDCA3 TTK PLK4 CCNA2 SMC2 KIF11 FOXM1 CENPF H2AFX CENPE CKAP2 MCM2 PTTG1 CCNF MCM10 FEN1 CDC20 CKS2
BLUM_RESPONSE_TO_SALIRASIB_DN	340	318	0.935294	59	7.78627	6.43376e-29	1.97659e-26	CDC7 CDC45L POLA2 CHAF1B PLK4 SMC2 KIF11 KIF22 CENPF ESPL1 TUBB3 AURKB KIF20B PKM2 MAD2L1 TRIP13 GINS2 AURKA RAD51AP1 HN1 TTK ENC1 FEN1 TIMELESS LIG1 EZH2 HMGB3 TYMS H2AFY TPX2 KIF15 LPCAT3 BRCA1 RNASEH2A PTTG3P COL1A1 EXO1 PRIM1 ITGB3BP KIF20A POLE2 MCM6 CCNA2 CHEK1 MCM2 PTTG1 CCNF CDC20 RAGE SOX4 KIF4A RFC4 RFC5 SUV39H1 GMNN CPS1 CDKN3 RGS2 CKS2
NUYTTEN_EZH2_TARGETS_DN	915	815	0.89071	94	4.69226	8.16648e-29	2.36525e-26	BIRC5 LRRC20 FANCI RAD54L TRIAP1 TARBP2 NR1H3 C17orf53 MND1 WDR54 TIMELESS EZH2 C13orf27 ECT2 KIF15 CDT1 CENPM C16orf59 FIBP EXO1 KIAA0101 ITGB3BP UBE2T FANCD2 C12orf48 H2AFX CDC20 FANCG KIF4A RPS6KA4 LAGE3 C16orf75 CPSF3 GINS2 PSPH NT5DC2 TPX2 C11orf70 TMEM141 RNASEH2A PRIM1 CEP55 KIF20A PDGFRA RFC4 RFC5 TFRC GMNN CPS1 TMEM97 RACGAP1 CDC7 UHRF1 SGPL1 C14orf143 SLC35B2 CKAP2L SRPRB MCM10 APITD1 A…
GRAHAM_NORMAL_QUIESCENT_VS_NORMAL_DIVIDING_DN	87	80	0.91954	33	22.9684	8.55424e-29	2.36525e-26	RACGAP1 BIRC5 TYMS CDC45L MELK RFC4 KIF15 RNASEH2A GMNN PPIF OIP5 DLGAP5 CENPM MAD2L1 TRIP13 KIAA0101 GINS2 CDKN3 CEP55 NPM3 RAD51AP1 MCM4 POLE2 MCM6 CCNA2 SMC2 CHEK1 KIF11 MCM2 MCM10 FEN1 CDC20 CCNE1
GNF2_CDC20	52	47	0.903846	26	39.9816	3.43249e-27	9.03889e-25	RACGAP1 TYMS BIRC5 TPX2 KIF4A ESPL1 MELK GMNN AURKB AURKA CDCA3 KIF20A TTK PLK4 MCM4 CCNA2 SMC2 KIF11 FOXM1 CENPF H2AFX CENPE MCM2 PTTG1 CDC20 CKS2
CAIRO_HEPATOBLASTOMA_CLASSES_UP	599	560	0.934891	75	5.40239	4.88298e-27	1.2274e-24	HDHD1A BIRC5 FANCI PABPC4 MCM10 NCBP2 SMARCC1 SMARCB1 AURKB TRIP13 AURKA EIF4E2 RAD51AP1 HN1 TTK BZW2 TIMELESS EZH2 BSG HMGB3 RPP40 CCDC99 KIF14 ECT2 KIF15 CDT1 SF3B3 GGCT CDCA4 C21orf45 MCM4 MCM6 CCNA2 MCM2 CCNF CDC20 CCNB1 CCNE1 BLMH KIF4A WDR67 DDOST DLGAP5 CENPN HMGA1 OIP5 M6PRBP1 SMC2 KIF11 KIF22 CENPF IMPDH2 AOF2 MAD2L1 ILF2 GINS2 NPM3 PSPH LIG1 PRDX4 NT5DC2 TPX2 RNASEH2A VARS PYGL ZWILCH K…
CROONQUIST_IL6_DEPRIVATION_DN	80	71	0.8875	30	23.792	1.16823e-26	2.80884e-24	TYMS CDC45L TPX2 KIF14 SBNO2 BRCA1 AURKB OIP5 SPP1 MAD2L1 TRIP13 KIAA0101 AURKA CDKN3 PLK4 MCM4 POLE2 CCNA2 SMC2 CHEK1 KIF11 KIF22 FOXM1 CENPE MCM2 CCNF LIG1 CDC20 CCNB1 CKS2
WHITEFORD_PEDIATRIC_CANCER_MARKERS	92	85	0.923913	32	19.7034	1.90245e-26	4.38357e-24	HMGB3 SOX4 BIRC5 TYMS TPX2 KIF14 ESPL1 CDCA7 MELK RFC4 UHRF1 LMNB2 RNASEH2A POLQ MAD2L1 ILF2 CDCA5 CDCA2 HN1 TTK PLK4 MCM4 POLE2 CCNA2 KIF11 CENPF CENPE H2AFX CKAP2 PTTG1 CCNB1 CKS2
FUJII_YBX1_TARGETS_DN	139	125	0.899281	37	13.8392	4.56632e-26	1.01007e-23	CDCA7 ITGAE UHRF1 CDT1 POLA2 BRCA1 RNASEH2A EXO1 PRIM1 POLE2 MCM6 CHEK1 KIF11 FOXM1 H2AFX MCM2 CCNF MCM10 NCBP2 KIF4A NUDT15 MELK RFC4 RFC5 MLLT11 MAD2L1 TRIP13 GINS2 SSU72 HELLS CDKN3 CENPN CENPK FEN1 MAD2L2 TIMELESS LIG1
BENPORATH_PROLIFERATION	147	138	0.938776	38	12.5253	1.82182e-25	3.87487e-23	EZH2 RACGAP1 TYMS BIRC5 CDCA7 CDT1 CSNK1G1 GGCT FAM54A CENPM CHAF1B EXO1 RAD54L CDCA5 UBE2T COX5A PDSS1 CENPF CENPE MCM2 PTTG1 RFC4 GARS TFRC GDI2 MAD2L1 ILF2 AURKA CDKN3 C15orf23 MND1 CENPN RAD51AP1 TTK NUDT5 ANLN DCUN1D5 CKS2
GNF2_MCM4	50	49	0.98	25	33.5289	5.26715e-25	1.07879e-22	RACGAP1 TYMS KIF14 ESPL1 MELK RFC4 GMNN AURKB CENPM MAD2L1 KIAA0101 GINS2 AURKA HELLS RAD51AP1 TTK MCM4 MCM6 CCNA2 KIF11 FOXM1 MCM2 FEN1 CDC20 CKS2
GNF2_RFC4	57	55	0.964912	26	28.9236	7.70187e-25	1.52112e-22	TYMS BIRC5 RFC4 RFC5 GMNN RAD54L PRIM1 KIAA0101 GINS2 ITGB3BP RAD51AP1 TTK PLK4 MCM4 MCM6 CCNA2 SMC2 KIF11 FOXM1 CENPF MCM2 MCM10 FEN1 LIG1 TIMELESS CKS2
GNF2_RRM1	82	77	0.939024	29	19.5972	4.4037e-24	8.3974e-22	RACGAP1 BIRC5 TYMS KIF14 MELK RFC4 GMNN AURKB CENPM PRIM1 KIAA0101 GINS2 AURKA RAD51AP1 TTK PLK4 MCM4 MCM6 CCNA2 SMC2 KIF11 FOXM1 CENPF CENPE H2AFX MCM2 FEN1 CDC20 CKS2
GNF2_HMMR	43	42	0.976744	23	38.8385	4.74566e-24	8.74784e-22	TYMS BIRC5 GINS2 AURKA ESPL1 MELK CDCA3 KIF20A TTK PLK4 MCM4 CCNA2 SMC2 KIF11 FOXM1 GMNN CENPF CENPE MCM2 AURKB FEN1 CDC20 CKS2
LINDGREN_BLADDER_CANCER_CLUSTER_3_UP	325	294	0.904615	51	7.05155	1.10326e-23	1.96808e-21	RACGAP1 CDC7 BIRC5 CDC45L C16orf75 CHAF1B RAD54L PLK4 KIF11 CENPF CENPE PGM3 WDR34 WDR51A MAD2L1 TRIP13 GINS2 AURKA CKAP2 MAD2L2 LIG1 EZH2 C13orf27 PRDX4 TYMS HIST1H1C KIF14 CDT1 BRCA1 RNASEH2A PYCR1 GGCT EXO1 RPN1 CEP55 C21orf45 MCM4 MCM6 PTTG1 CCNB1 CCNE1 KIF4A MELK RFC4 TFRC GMNN DLGAP5 CENPN HMOX1 TMEM97 CKS2
GNF2_CKS2	45	44	0.977778	23	35.157	2.01598e-23	3.48386e-21	RACGAP1 BIRC5 TYMS KIAA0101 GINS2 RFC4 CDCA3 KIF20A TTK PLK4 MCM4 CCNA2 SMC2 FOXM1 CENPF GMNN CENPE CKAP2 MCM2 PTTG1 FEN1 CDC20 CKS2
WINNEPENNINCKX_MELANOMA_METASTASIS_UP	161	147	0.913043	37	11.0557	2.58128e-23	4.3256e-21	RACGAP1 BIRC5 TYMS CDC45L NANS UHRF1 ECT2 MAP4K4 EXO1 RAD54L CDCA5 KIAA0101 CEP55 UBE2T MCM4 C12orf48 MCM6 SMC2 CHEK1 KIF11 CENPF PTTG1 CCNB1 MELK RFC4 RFC5 C9orf30 GMNN DLGAP5 GINS2 AURKA CDKN3 C15orf23 CENPN ANLN TIMELESS CKS2
HORIUCHI_WTAP_TARGETS_DN	303	281	0.927393	49	7.06991	6.84835e-23	1.11386e-20	RACGAP1 BIRC5 UHRF1 OIP5 CKAP2L ARSB SRPRB KIF11 KIF22 FOXM1 ESPL1 LMNB2 IMPDH2 AURKB MAD2L1 TRIP13 AURKA CDCA2 RAD51AP1 TTK CKAP2 CHST1 TYMS ANGPT2 TPX2 KIF14 CENPM KIAA0101 CEP55 CDCA3 KIF20A FANCD2 CCNA2 H2AFX PTTG1 CDC20 CCNB1 KIF4A MELK RFC5 GMNN DLGAP5 HELLS CDKN3 CENPN HMGA1 ANLN TMEM97 CKS2
PUJANA_BRCA2_PCC_NETWORK	419	376	0.897375	56	5.9177	1.48086e-22	2.33976e-20	CDC7 CDC45L RAD54L FANCI RNASEH2B PLK4 AURKB KIF20B RUNX1 AURKA RAD51AP1 TTK FEN1 TIMELESS EZH2 TYMS H2AFY KIF14 CDT1 BRCA1 GLMN KIAA0101 ITGB3BP MCM4 MCM6 CCNA2 H2AFX MCM2 PTTG1 CCNF CDC20 CCNB1 BLMH FANCG MELK WDR67 DLGAP5 SMC2 KIF11 FOXM1 KIF22 CENPF CENPE ESPL1 AOF2 MAD2L1 LIG1 TPX2 RNASEH2A PRIM1 POLE2 CHEK1 RFC4 RFC5 CDKN3 CKS2
RODRIGUES_THYROID_CARCINOMA_POORLY_DIFFERENTIATED_UP	626	583	0.93131	70	4.7027	1.9824e-22	3.04519e-20	RACGAP1 FANCI ARSB NCBP2 PHTF1 IKBIP LMNB2 NR1H3 KIF20B AURKA TBC1D7 MRPL37 RAD51AP1 HN1 TTK ENC1 FEN1 HMGB3 TYMS CCDC99 KIF14 CDCA7 ECT2 BRCA1 GGCT FAM54A TTC26 SERPINH1 ITGB3BP FANCD2 PPIL5 C21orf45 MCM4 C12orf48 MCM6 CCNA2 MCM2 CCNB1 CCNE1 GARS DLGAP5 PLOD3 HELLS CENPN NUDT5 ELOVL6 ACOT7 CPSF3 C4orf48 SMC2 CENPF GDI2 MAD2L1 GINS2 NPM3 PSPH CKAP2 MTIF2 MAD2L2 RNASEH2A ZWILCH CHEK1 CCDC77 RFC4 T…
LI_WILMS_TUMOR_VS_FETAL_KIDNEY_1_DN	162	149	0.919753	36	10.4453	4.65858e-22	6.96269e-20	EZH2 CHST1 TPX2 KIF14 MAP4K4 BRCA1 RNASEH2A FANCI PRIM1 KIAA0101 TARBP2 SHMT2 PLK4 MCM6 KIF11 CENPF MCM2 PTTG1 NCBP2 CDC20 ESPL1 MELK RFC5 DDX52 GARS AURKB DLGAP5 MAD2L1 TRIP13 ILF2 AURKA CDKN3 TTK FEN1 TIMELESS CKS2
PUJANA_CHEK2_PCC_NETWORK	765	683	0.89281	74	4.19999	5.27613e-21	7.67816e-19	CDC7 CDC45L FANCI RAD54L TRIAP1 GTF3A SHMT2 RNASEH2B PLK4 NCBP2 SMARCC1 SMARCB1 LMNB2 AURKB KIF20B TRIP13 AURKA RAD51AP1 TTK NOP14 FEN1 TIMELESS EZH2 HMGB3 TYMS KIF14 CDT1 BRCA1 GLMN EXO1 KIAA0101 ITGB3BP MCM4 MCM6 CCNA2 MCM2 PTTG1 CCNF CDC20 CCNB1 BLMH WDR67 MELK DDX52 HNRNPF DLGAP5 IRAK1 OIP5 SMC2 KIF11 FOXM1 CENPF CENPE MRPL3 ESPL1 MAD2L1 ILF2 NPM3 PPP2R1B LIG1 POLR2H TPX2 RNASEH2A FRAG1 POLE2…
GNF2_TTK	34	33	0.970588	19	43.1777	1.1924e-20	1.69076e-18	RACGAP1 TYMS GINS2 TPX2 MELK RFC4 TTK PLK4 MCM4 CCNA2 SMC2 KIF11 FOXM1 GMNN CENPF MCM2 FEN1 CDC20 CKS2
PUJANA_BRCA1_PCC_NETWORK	1628	1389	0.853194	111	3.13847	1.37255e-20	1.89755e-18	HDHD1A POLA2 CHAF1B TRIAP1 GTF3A SHMT2 NCBP2 ST3GAL2 TRIP13 TIMELESS EZH2 C13orf27 CDT1 TXNL1 GLMN KIAA0101 COX5A CDC20 DLGAP5 IRAK1 E2F3 SMC2 MRPL3 ESPL1 TPX2 RNASEH2A FRAG1 FAM120A PSME4 YWHAE TFAP4 TFRC XPNPEP1 C14orf143 AURKB RUNX1 AURKA NOP14 FEN1 IKBKE MCM4 MCM6 CCNA2 MCM2 PTTG1 CCNF CCNB1 CCNE1 GP1BA DDX52 ITPKC KIF11 FOXM1 MTIF2 VARS ERAL1 FANCI RAD54L PABPC4 RNASEH2B PLK4 KIF20B H2AFY RP…
GNF2_SMC4L1	76	72	0.947368	25	17.1117	6.4797e-20	8.7397e-18	RACGAP1 TYMS RFC4 GMNN ZWILCH PRIM1 KIAA0101 GINS2 AURKA RAD51AP1 TTK PLK4 POLE2 MCM4 CCNA2 SMC2 KIF11 FOXM1 CENPF H2AFX CKAP2 MCM2 FEN1 CDC20 CKS2
ODONNELL_TFRC_TARGETS_DN	135	98	0.725926	28	12.9304	1.50912e-19	1.98701e-17	BIRC5 KIF14 ECT2 CEP55 FANCD2 KIF20A CKAP2L PLK4 POLE2 CCNA2 KIF11 FOXM1 CENPF CENPE CDC20 CCNB1 SAMM50 KIF4A FAP TFRC AURKB DLGAP5 AURKA HELLS CDKN3 MND1 TTK ANLN
REACTOME_CELL_CYCLE_MITOTIC	306	286	0.934641	45	6.19299	2.95877e-19	3.80511e-17	CDC7 BIRC5 CDC45L POLA2 RCC2 PLK4 CENPF CENPE ZW10 MCM10 APITD1 AURKB MAD2L1 GINS2 AURKA PPP2R1B RANGAP1 FEN1 LIG1 TYMS CCDC99 CDT1 ZWILCH CENPM PRIM1 ITGB3BP KIF20A MCM4 POLE2 MCM6 CCNA2 SGOL1 MCM2 PTTG1 CDC20 CCNB1 YWHAE CCNE1 RFC4 RFC5 GMNN CENPN CENPO CENPK E2F3
SENGUPTA_NASOPHARYNGEAL_CARCINOMA_UP	280	262	0.935714	43	6.49308	3.68836e-19	4.6356e-17	RACGAP1 CDC7 UHRF1 LAMB1 FANCI KIF11 CENPF CENPE KITLG IKBIP PAPSS2 FERMT1 MAD2L1 CKAP4 RAD51AP1 TTK EZH2 TYMS ANGPT2 CDCA7 ECT2 KIF15 COL3A1 COL4A1 COL1A1 KIAA0101 CEP55 MCM4 POLE2 C12orf48 CCNA2 CHEK1 CCNF SOX4 MELK TNFAIP6 TFRC GMNN DLGAP5 HELLS CENPK ANLN E2F3
RUIZ_TNC_TARGETS_DN	142	130	0.915493	31	10.1652	5.61213e-19	6.89669e-17	TYMS BIRC5 CDC45L CCDC99 OIP5 ZWILCH EXO1 FANCI RAD54L PRIM1 TMEM158 MCM4 MCM6 CCNA2 PDSS1 FOXM1 H2AFX MCM2 MCM10 CCNE1 MELK RFC4 GMNN AURKB MAD2L1 TRIP13 GINS2 RAD51AP1 FEN1 TMEM97 CKS2
ZHAN_MULTIPLE_MYELOMA_PR_UP	44	40	0.909091	19	28.7761	1.55722e-18	1.87205e-16	FANCI EZH2 TRIP13 RACGAP1 CCDC34 TYMS BIRC5 KIAA0101 TPX2 KIF14 AURKA RFC4 UBE2T TTK FOXM1 MCM10 ZWILCH CCNB1 DLGAP5
LINDGREN_BLADDER_CANCER_CLUSTER_1_DN	376	332	0.882979	47	5.4778	3.73838e-18	4.39856e-16	RACGAP1 CDC7 BIRC5 PMM2 CDC45L SBNO2 ACOT7 CHAF1B RAD54L NID2 PLK4 KIF11 CENPF CENPE ST3GAL2 WDR51A TRIP13 GINS2 AURKA CDCA2 HN1 TNC C7orf68 EZH2 C13orf27 H2AFY KIF14 CDCA7 CDT1 BRCA1 RNASEH2A PYCR1 EXO1 CDCA4 MCM6 PTTG1 CCNB1 CCNE1 KIF4A MELK RFC4 TFRC DLGAP5 CENPN HMOX1 PRRX1 TMEM97
GNF2_RRM2	36	36	1	18	31.7463	3.85902e-18	4.44591e-16	TYMS BIRC5 AURKA ESPL1 MELK MCM4 MCM6 CCNA2 KIF11 FOXM1 GMNN CENPF H2AFX CENPE MCM2 AURKB CDC20 CENPM
CASORELLI_ACUTE_PROMYELOCYTIC_LEUKEMIA_DN	661	613	0.927383	65	4.0317	5.10574e-18	5.76219e-16	BIRC5 CDC45L POLA2 POLQ FANCI RAD54L SHMT2 LMNB2 AURKB TRIP13 CD59 CKAP4 AURKA EIF4E2 RANGAP1 FEN1 TIMELESS HMGB3 TYMS NANS KIF15 LPCAT3 BRCA1 GGCT CENPM C16orf59 RPN1 MCM4 CCNA2 MCM2 CDC20 CCNB1 BLMH KIF4A MELK WDR67 GK GARS SLC2A6 HNRNPF DLGAP5 HELLS SLC16A3 KDELC1 ELOVL6 PTGS1 KIF11 FOXM1 KIF22 CENPF CENPE ESPL1 AOF2 GINS2 PPP2R1B PRDX4 BACE2 SHQ1 CEP55 KIF20A CHEK1 SAMM50 RFC4 CDKN3 TMEM97
FERREIRA_EWINGS_SARCOMA_UNSTABLE_VS_STABLE_UP	149	131	0.879195	30	9.62419	7.13775e-18	7.89435e-16	H2AFY TPX2 KIF15 BRCA1 PTTG3P KIAA0101 CEP55 UBE2T FANCD2 C12orf48 POLE2 CCNA2 SMC2 CHEK1 CENPF CENPE CCNB1 ESPL1 MELK WDR67 CASP4 GMNN DLGAP5 CDKN3 C15orf23 MND1 CENPK CKAP2 ANLN FEN1
module_52	419	354	0.844869	48	5.21479	9.66915e-18	1.04844e-15	UGDH EMP3 SLMO1 LMNB2 ANXA2 MLLT11 TRIP13 TTK TNC FEN1 EZH2 HIST1H1C KIAA0101 MCM6 CCNA2 H2AFX MCM2 PTTG1 CCNF CDC20 CCNB1 BMP1 TRAM2 SLC16A3 E2F3 LAMB1 TMEM158 KIF11 FOXM1 CENPF ESPL1 MAD2L1 CHST1 TPX2 COL4A1 RNASEH2A SPP1 STEAP1 PDGFRA ANPEP SERPINE1 YWHAE SOX4 RFC4 SERPINA1 TFRC CDKN3 CKS2
MANALO_HYPOXIA_DN	287	272	0.947735	42	6.02132	9.87709e-18	1.05039e-15	CDC7 POLA2 OIP5 FANCI MCM10 APITD1 LMNB2 NR1H3 FERMT1 MAD2L1 TRIP13 GINS2 RAD51AP1 FEN1 RPP40 TPX2 CCDC99 BRCA1 VARS ZWILCH EXO1 KIAA0101 PSME4 C12orf48 POLE2 MCM4 MCM6 PDSS1 CCNA2 H2AFX MCM2 CCNF CCNE1 FANCG MELK RFC5 GMNN PPIF CENPN ELOVL6 PFAS HMGA1
WONG_EMBRYONIC_STEM_CELL_CORE	335	318	0.949254	45	5.45554	2.04081e-17	2.12937e-15	RACGAP1 CDC7 BIRC5 UGDH RCC2 PLK4 SMC2 KIF11 KIF22 NCBP2 MAPK13 AURKB MAD2L1 TRIP13 AURKA MRPL37 HN1 TTK CKAP2 NT5DC2 RPP40 CDCA7 SERPINH1 EXO1 CDCA5 PRIM1 CDCA3 KIF20A MCM4 POLE2 CCNA2 CHEK1 MRPS2 MCM2 CCNF CDC20 KIF4A GARS GMNN DLGAP5 HELLS CDKN3 ELOVL6 E2F3 CKS2
GNF2_CENPE	37	34	0.918919	17	31.6831	3.34853e-17	3.42914e-15	TYMS PRIM1 BIRC5 AURKA ESPL1 CDCA3 CCNA2 SMC2 KIF11 FOXM1 CENPF H2AFX CENPE AURKB CCNF CDC20 CKS2
GNF2_FEN1	49	46	0.938776	19	22.3795	4.13312e-17	4.15566e-15	RACGAP1 TYMS RFC4 RFC5 GMNN KIAA0101 GINS2 RAD51AP1 TTK PLK4 MCM4 POLE2 CCNA2 KIF11 FOXM1 CENPF MCM2 FEN1 CKS2
SHEPARD_BMYB_MORPHOLINO_DN	159	122	0.767296	28	9.61501	8.61892e-17	8.51118e-15	BIRC5 TPX2 KIF14 UHRF1 PYGL COL1A1 MT2A PRIM1 CDCA3 MCM4 KIF11 FOXM1 MCM2 CDC20 CCNB1 LIPG MELK CEBPD GMNN AURKB HELLS CDCA2 TTK HMGA1 CKAP2 ANLN RGS2 LIG1
CHANG_CYCLING_GENES	51	48	0.941176	19	20.8346	1.08295e-16	1.05066e-14	MELK UHRF1 MAPK13 GMNN KIF20B DLGAP5 CENPM ILF2 KIAA0101 GINS2 AURKA CDKN3 MND1 UBE2T RANGAP1 FOXM1 ANLN CCNF CKS2
CROONQUIST_NRAS_SIGNALING_DN	62	55	0.887097	20	18.2045	1.20797e-16	1.15174e-14	TPX2 SBNO2 AURKB OIP5 TRIP13 KIAA0101 AURKA CDKN3 PLK4 MCM4 CCNA2 SMC2 CHEK1 KIF11 FOXM1 KIF22 H2AFX MCM2 CDC20 CCNB1
RHODES_UNDIFFERENTIATED_CANCER	60	56	0.933333	20	17.6982	1.82478e-16	1.71034e-14	EZH2 PRDX4 BIRC5 KIF14 MELK RFC4 GARS MAD2L1 TRIP13 ILF2 KIAA0101 CDKN3 MCM6 CCNA2 FOXM1 H2AFX MCM2 CDC20 CCNB1 CKS2
NAKAYAMA_SOFT_TISSUE_TUMORS_PCA2_UP	88	72	0.818182	22	14.0629	2.53481e-16	2.31746e-14	BIRC5 TPX2 WISP1 ESPL1 MELK MLLT11 DLGAP5 KIAA0101 SLC16A3 CDKN3 CEP55 CENPN KIF20A MCM4 CCNA2 TNC KIF11 CENPF CENPE CDC20 CCNB1 CKS2
SMID_BREAST_CANCER_BASAL_UP	640	461	0.720313	53	4.3372	2.55633e-16	2.31746e-14	BIRC5 CDC45L CHAF1B RAD54L MCM10 MLLT11 ANGPTL4 TRIP13 CD59 RAD51AP1 TTK TYMS CDT1 SERPINH1 EXO1 MCM4 CCNA2 MCM2 PTTG1 CDC20 CCNE1 MELK SLC2A6 DLGAP5 HELLS CENPN HMGA1 E2F3 FXYD5 LAMB3 TMEM158 FOXM1 CENPF CENPE MGC87042 FERMT1 GDI2 FNDC4 NT5DC2 TPX2 BACE2 TREM1 SPP1 CEP55 IQCG CDCA3 CYB5R2 PDGFRA YES1 CHEK1 YWHAE PHLDA1 RGS2
KANG_DOXORUBICIN_RESISTANCE_UP	54	50	0.925926	19	19.489	2.69057e-16	2.39981e-14	BIRC5 TYMS KIF4A TPX2 RFC4 POLA2 OIP5 POLQ CENPM MAD2L1 FANCI KIAA0101 AURKA CDKN3 RAD51AP1 PLK4 MCM4 FOXM1 CDC20
GNF2_BUB1B	46	44	0.956522	18	21.9732	3.46374e-16	3.0404e-14	RACGAP1 TYMS KIF14 ESPL1 AURKA HELLS CEP55 MELK KIF20A TTK MCM4 CCNA2 KIF11 GMNN MCM2 AURKB CDC20 CENPM
GNF2_ESPL1	35	34	0.971429	16	28.095	1.00474e-15	8.68156e-14	BIRC5 TPX2 ESPL1 MELK KIF20A MCM4 MCM6 CCNA2 SMC2 KIF11 FOXM1 CENPE AURKB CDC20 CENPM MAD2L1
module_126	175	156	0.891429	30	7.70375	1.20273e-15	1.02324e-13	TPX2 ANGPT2 FCGR1A POLQ FAM54A UBE2T SHMT2 CCNA2 SMC2 FOXM1 CENPF CENPE CCNB1 YWHAE SLC20A1 BLMH MELK RFC4 SLC25A22 GARS IMPDH2 PPIF MAPKAPK3 ILF2 CDKN3 IRAK1 CDK5 FEN1 NEK6 CKS2
LEE_EARLY_T_LYMPHOCYTE_UP	82	71	0.865854	21	13.3958	2.55791e-15	2.14322e-13	HMGB3 BIRC5 TYMS MELK KIF15 OIP5 DLGAP5 FANCI KIAA0101 AURKA CDKN3 CEP55 RAD51AP1 KIF20A TTK MCM4 KIF11 MCM2 PTTG1 CCNB1 CKS2
MITSIADES_RESPONSE_TO_APLIDIN_DN	247	235	0.951417	36	5.90084	3.0031e-15	2.47868e-13	RACGAP1 BIRC5 CDC7 POLQ FANCI SMC2 FOXM1 CENPF FERMT1 TRIP13 AURKA CKAP2 TYMS TPX2 KIF14 ECT2 CDT1 PTTG3P KIAA0101 FAM120A MCM4 CCNA2 MCM2 PTTG1 CCNB1 CCNE1 FANCG ZC3HAV1 KIF4A TRAM2 MELK RFC4 DLGAP5 HELLS TMEM97 FUT8
POOLA_INVASIVE_BREAST_CANCER_UP	281	224	0.797153	35	6.03066	3.97395e-15	3.23175e-13	BIRC5 OIP5 FANCI NID2 KIF11 CENPF WISP1 MAD2L1 TRIP13 GINS2 AURKA RAD51AP1 TNC COL6A3 TYMS TPX2 KIF15 KIAA0101 FKBP11 CEP55 KIF20A MCM4 CCNA2 SERPINE1 PTTG1 CDC20 WDR67 MELK FAP TNFAIP6 DLGAP5 SLC16A3 CDKN3 MAFB CKS2
MOLENAAR_TARGETS_OF_CCND1_AND_CDK4_DN	57	50	0.877193	18	17.8496	5.09561e-15	4.08387e-13	CDC45L KIF4A TPX2 CDCA7 MELK RFC5 KIF20B FAM54A TRIP13 KIAA0101 AURKA CEP55 CDCA2 CENPN KIF20A CENPK KIF11 CENPF
GNF2_RFC3	38	38	1	16	22.9928	9.0214e-15	7.12691e-13	BIRC5 KIAA0101 GINS2 ITGB3BP RFC4 RAD51AP1 MCM4 MCM6 CCNA2 SMC2 KIF11 PFAS FOXM1 CENPE TIMELESS CKS2
RHEIN_ALL_GLUCOCORTICOID_THERAPY_DN	359	345	0.961003	43	4.68272	1.14437e-14	8.91322e-13	RACGAP1 BIRC5 SHMT2 SMC2 KIF11 MRPL3 MLLT11 IMPDH2 GDI2 MAD2L1 GINS2 RAD51AP1 TTK BZW2 HMGB3 PRDX4 TYMS RPP40 ECT2 KIF15 GGCT PRIM1 KIAA0101 ITGB3BP CEP55 C21orf45 POLE2 MCM4 MCM6 CHEK1 SERPINE1 MCM2 PTTG1 BLMH MELK RFC4 KIAA0391 GMNN RAB13 CENPN HMGA1 TMEM97 CKS2
FOURNIER_ACINAR_DEVELOPMENT_LATE_2	275	260	0.945455	37	5.41448	1.35215e-14	1.03853e-12	RACGAP1 CDC7 BIRC5 CDC45L POLQ MT2A FANCI FOXM1 MRPL3 NUDT15 FERMT1 TRIP13 GINS2 AURKA TTK FEN1 TIMELESS NT5DC2 MAP4K4 RNASEH2A SF3B3 CDCA3 MCM4 MCM6 MCM2 PTTG1 CCNF KIF4A MELK PLEK2 PLOD3 CDKN3 CENPN IRAK1 PHLDA1 ELOVL6 CKS2
FURUKAWA_DUSP6_TARGETS_PCI35_DN	67	61	0.910448	19	14.3758	1.90399e-14	1.44234e-12	RACGAP1 TPX2 RFC4 AURKB KIF20B LAMB3 FAM54A DLGAP5 PRIM1 AURKA CEP55 C15orf23 MCM4 CCNA2 PDSS1 KIF11 CENPF CKAP2 CCNB1
GNF2_SMC2L1	30	28	0.933333	14	31.4947	2.1869e-14	1.63427e-12	PRIM1 BIRC5 ESPL1 RFC4 TTK MCM6 CCNA2 SMC2 KIF11 FOXM1 CENPF CENPE CDC20 CKS2
module_118	395	317	0.802532	40	4.72581	6.6893e-14	4.93225e-12	UGDH EMP3 RAD54L SLMO1 LMNB2 MLLT11 TRIP13 TNC FEN1 EZH2 KIF14 KIAA0101 MCM4 MCM6 CCNA2 H2AFX MCM2 PTTG1 CCNF CDC20 CCNB1 SLC16A3 LAMB1 ABCA1 TMEM158 KIF11 FOXM1 CENPF MAD2L1 NPM3 TPX2 COL4A1 RNASEH2A SPP1 PDGFRA SERPINE1 SOX4 RFC4 CDKN3 CKS2
MISSIAGLIA_REGULATED_BY_METHYLATION_DN	97	92	0.948454	22	10.0319	7.27041e-14	5.29018e-12	EZH2 HMGB3 TYMS KIF14 CDT1 RNASEH2A PRIM1 KIAA0101 CCNA2 YES1 CHEK1 KIF22 FOXM1 CENPF CENPE ESPL1 RFC4 RFC5 GMNN CDKN3 LIG1 FUT8
GNF2_CKS1B	36	36	1	15	22.5374	7.59545e-14	5.45491e-12	TRIP13 BIRC5 TPX2 ESPL1 MELK RFC4 KIF20A MCM6 CCNA2 SMC2 RNASEH2A KIF11 CENPE AURKB CDC20
module_18	436	365	0.837156	43	4.38645	8.43553e-14	5.98057e-12	POLA2 EMP3 SHMT2 SLMO1 LMNB2 ANXA2 MLLT11 AURKB TRIP13 TNC FEN1 TYMS KIAA0101 MCM6 CCNA2 H2AFX MCM2 PTTG1 CCNF CDC20 CCNB1 BMP1 TRAM2 SLC16A3 IRAK1 ACOT7 LAMB1 KIF11 FOXM1 MRPL3 ESPL1 MAD2L1 CHST1 TPX2 COL4A1 SPP1 PDGFRA ANPEP SERPINE1 YWHAE RFC4 TFRC CKS2
CROONQUIST_NRAS_VS_STROMAL_STIMULATION_DN	82	76	0.926829	20	11.3624	1.40869e-13	9.80777e-12	EZH2 COL6A3 CDC45L TPX2 SBNO2 AURKB DLGAP5 LAMB1 AURKA CDKN3 RAD51AP1 CCNA2 FOXM1 H2AFX CENPE MCM2 CCNF CDC20 CCNB1 SLC20A1
SHEPARD_BMYB_TARGETS	60	44	0.733333	16	18.0625	1.41885e-13	9.80777e-12	BIRC5 TPX2 KIF14 MELK AURKB MT2A CDCA2 CDCA3 TTK KIF11 FOXM1 HMGA1 CKAP2 ANLN CDC20 CCNB1
module_3	375	355	0.946667	42	4.40064	1.43878e-13	9.8228e-12	EMP3 ACOT7 LAMB1 TARBP2 SHMT2 KIF11 FOXM1 MRPL3 LMNB2 ANXA2 MLLT11 CASP4 AURKB MAD2L1 TRIP13 FEN1 TYMS TPX2 ITGA5 COL4A1 MAP4K4 STEAP1 KIAA0101 MCM6 CCNA2 H2AFX ANPEP MCM2 SERPINE1 PTTG1 CCNF CDC20 CCNB1 YWHAE SOX4 TRAM2 TFRC RAB13 SLC16A3 CDKN3 IRAK1 CKS2
module_53	391	304	0.777494	38	4.65866	3.90986e-13	2.63677e-11	CDC7 EMP3 RAD54L SHMT2 SLMO1 LMNB2 MLLT11 TRIP13 FEN1 EZH2 TYMS KIF14 KIAA0101 MCM4 MCM6 CCNA2 H2AFX MCM2 PTTG1 CCNF CDC20 CCNB1 ABCA1 KIF11 FOXM1 CENPF MAD2L1 NPM3 TPX2 RNASEH2A PRIM1 PDGFRA ANPEP SERPINE1 SOX4 RFC4 CDKN3 CKS2
KAUFFMANN_MELANOMA_RELAPSE_UP	57	49	0.859649	16	15.3193	9.85246e-13	6.56435e-11	FANCG RFC4 RFC5 BRCA1 GMNN POLQ MAD2L1 EXO1 RAD54L RAD51AP1 FANCD2 MCM4 MCM6 CHEK1 CENPF PTTG1
SHEPARD_CRUSH_AND_BURN_MUTANT_DN	147	104	0.707483	22	8.55891	1.06681e-12	7.0232e-11	RACGAP1 BIRC5 TPX2 KIF14 ECT2 OIP5 MT2A CDCA3 PLK4 KIF11 FOXM1 CDC20 CCNB1 MELK LMNB2 AURKB CDCA2 TTK HMGA1 CKAP2 ANLN CKS2
BENPORATH_ES_1	378	315	0.833333	38	4.47132	1.19515e-12	7.7755e-11	BIRC5 OIP5 RCC2 MCM10 C20orf72 NUDT15 AURKB GINS2 NPM3 RAD51AP1 PPP2R1B FEN1 MAD2L2 HMGB3 ECT2 CDT1 MYO19 CDCA5 PRIM1 C21orf45 MCM4 POLE2 C12orf48 MCM6 CCNA2 CHEK1 MCM2 PTTG1 CDC20 CCNB1 KIF4A RFC4 GMNN DLGAP5 HELLS ELOVL6 PFAS HMGA1
module_244	183	175	0.956284	28	6.12787	1.30569e-12	8.39592e-11	CDC7 KIF14 MAP4K4 VARS RAD54L PRIM1 HARS PLK4 POLE2 MCM6 SMC2 CHEK1 KIF11 KIF22 CENPE MELK RFC4 RFC5 EPHB1 MAPK13 MAPKAPK3 TRIP13 ILF2 LIMK1 TTK IRAK1 CDK5 LIG1
module_16	495	380	0.767677	42	4.06846	1.43893e-12	9.1463e-11	PMM2 SBNO2 POLA2 EMP3 RAD54L TARBP2 SHMT2 NCBP2 SLMO1 LMNB2 AURKB TRIP13 FEN1 TYMS KIAA0101 MCM6 CCNA2 H2AFX MCM2 PTTG1 CCNF CDC20 CCNE1 BMP1 BLMH SLC16A3 IRAK1 KIF11 FOXM1 MRPL3 ESPL1 MAD2L1 MAPKAPK3 NPM3 CHST1 TPX2 PYGL PDGFRA ANPEP TFRC TMEM97 CKS2
REACTOME_MITOTIC_M_M_G1_PHASES	157	151	0.961783	26	6.67288	1.47109e-12	9.24445e-11	BIRC5 CCDC99 CDT1 ZWILCH CENPM RCC2 ITGB3BP KIF20A MCM4 MCM6 CENPF CENPE SGOL1 MCM2 ZW10 CDC20 APITD1 GMNN AURKB MAD2L1 CENPN PPP2R1B RANGAP1 CENPO CENPK E2F3
GNF2_BUB1	25	24	0.96	12	31.3703	1.65027e-12	1.02539e-10	ESPL1 MELK KIF20A MCM4 CDT1 SMC2 FOXM1 GMNN CENPE AURKB CDC20 CHAF1B
module_315	15	15	1	10	62.4207	2.34814e-12	1.4428e-10	CCNA2 BIRC5 KIF11 CENPF CENPE ZW10 TUBB3 CDC20 TTK MAD2L1
GNF2_MKI67	26	25	0.961538	12	28.9512	3.08338e-12	1.87375e-10	BIRC5 TPX2 AURKA ESPL1 MELK KIF20A CCNA2 KIF11 FOXM1 CENPF CENPE CDC20
BIDUS_METASTASIS_UP	213	197	0.924883	29	5.55739	4.43174e-12	2.66386e-10	RACGAP1 BIRC5 FANCI PLK4 KIF11 CENPF MCM10 NCBP2 MAD2L1 SGMS2 AURKA C15orf23 FEN1 HMGB3 TYMS H2AFY TPX2 ECT2 CCNA2 CHEK1 CCNB1 YWHAE KIF4A RFC4 RFC5 TFRC GMNN DLGAP5 CENPN
GNF2_H2AFX	28	26	0.928571	12	26.9032	5.56353e-12	3.3082e-10	TYMS BIRC5 AURKA CCNA2 FOXM1 CENPF H2AFX CENPE MCM2 PTTG1 CCNF CDC20
module_198	292	270	0.924658	34	4.66706	5.71282e-12	3.36084e-10	CDC7 HIF1A CHAF1B RAD54L SMC2 FOXM1 KIF22 CENPF CENPE NCBP2 SMARCC1 ESPL1 MAD2L1 TRIP13 ILF2 FEN1 LIG1 EZH2 PRIM1 POLE2 MCM6 CCNA2 CHEK1 H2AFX PTTG1 CCNB1 CCNE1 SOX4 FANCG BLMH RFC4 RFC5 PHLDA1 E2F3
MITOSIS	81	65	0.802469	17	11.2041	1.08321e-11	6.30545e-10	BIRC5 TPX2 ESPL1 KIF15 MAD2L1 CDCA5 TRIAP1 AURKA TTK CCNA2 KIF11 KIF22 CENPE ANLN ZW10 MAD2L2 NEK6
FRASOR_RESPONSE_TO_SERM_OR_FULVESTRANT_DN	43	41	0.953488	14	16.32	1.31697e-11	7.58629e-10	PRIM1 AURKA RFC5 MCM6 CCNA2 POLA2 RNASEH2A KIF11 FOXM1 CENPF H2AFX MCM2 TIMELESS CDC20
AMUNDSON_GAMMA_RADIATION_RESPONSE	36	34	0.944444	13	19.4546	1.34396e-11	7.66194e-10	AURKA ESPL1 TTK CCNA2 CENPF CENPE H2AFX PTTG1 AURKB CCNF CCNB1 MAD2L1 CKS2
M_PHASE_OF_MITOTIC_CELL_CYCLE	83	67	0.807229	17	10.7564	1.84417e-11	1.04064e-09	BIRC5 TPX2 ESPL1 KIF15 MAD2L1 CDCA5 TRIAP1 AURKA TTK CCNA2 KIF11 KIF22 CENPE ANLN ZW10 MAD2L2 NEK6
ODONNELL_TARGETS_OF_MYC_AND_TFRC_DN	44	35	0.795455	13	18.57	2.07713e-11	1.15687e-09	BIRC5 AURKA HELLS MND1 PLK4 POLE2 CCNA2 TFRC FOXM1 CENPF AURKB CDC20 CCNB1
REACTOME_MITOTIC_PROMETAPHASE	92	87	0.945652	19	8.86586	2.09198e-11	1.15687e-09	BIRC5 CCDC99 APITD1 AURKB ZWILCH CENPM MAD2L1 RCC2 ITGB3BP CENPN PPP2R1B RANGAP1 CENPO CENPK CENPF CENPE SGOL1 ZW10 CDC20
M_PHASE	112	88	0.785714	19	8.73691	2.59108e-11	1.41868e-09	BIRC5 TPX2 KIF15 RAD54L CDCA5 TRIAP1 CCNA2 CHEK1 KIF11 KIF22 CENPE ZW10 ESPL1 MAD2L1 AURKA TTK ANLN MAD2L2 NEK6
CELL_CYCLE_PHASE	168	134	0.797619	23	6.61173	3.12338e-11	1.69336e-09	BIRC5 CDC7 TPX2 KIF15 RAD54L CDCA5 TRIAP1 CCNA2 CHEK1 KIF11 KIF22 CENPF CENPE ZW10 ESPL1 MAD2L1 AURKA CDKN3 TTK ANLN MAD2L2 TIMELESS NEK6
WEST_ADRENOCORTICAL_TUMOR_UP	293	272	0.928328	33	4.46238	3.26865e-11	1.75491e-09	RACGAP1 ACOT7 FANCI TARBP2 SRPRB FOXM1 CENPF ESPL1 TUBB3 AURKA BZW2 EZH2 TPX2 ANGPT2 KIF14 ZWILCH CENPM KIAA0101 PSME4 CDCA3 KIF20A C12orf48 MCM2 PTTG1 CCNB1 SLC20A1 CCNE1 MELK RFC5 SLC2A6 GMNN ELOVL6 TMEM97
CHEMNITZ_RESPONSE_TO_PROSTAGLANDIN_E2_UP	143	123	0.86014	22	6.93983	3.63426e-11	1.93245e-09	BIRC5 CDC45L TPX2 CCDC99 UHRF1 RNASEH2A KIAA0101 C19orf48 SHMT2 KIF20A MCM4 CENPF CENPE PTTG1 CCNB1 MLLT11 DLGAP5 AURKA CDKN3 TTK AP2S1 CKS2
GRAHAM_CML_QUIESCENT_VS_NORMAL_QUIESCENT_UP	88	70	0.795455	17	10.1444	3.94787e-11	2.07921e-09	EZH2 RACGAP1 HIST1H1C MELK KIF15 PPIF DLGAP5 KIAA0101 CDKN3 CEP55 SMC2 CHEK1 ELOVL6 KIF11 CENPF H2AFX CDC20
module_17	353	321	0.909348	36	4.09669	4.01225e-11	2.09318e-09	EMP3 ACOT7 TMEM158 SHMT2 MRPL3 LMNB2 MLLT11 AURKB TRIP13 TTK RANGAP1 PSPH FEN1 EZH2 TYMS HIST1H1C TPX2 KIF14 RNASEH2A PYCR1 PYGL PRIM1 KIAA0101 ITGB3BP MCM6 CCNA2 H2AFX MCM2 PTTG1 CDC20 CCNB1 TFAP4 BLMH RFC4 TFRC CKS2
module_158	41	37	0.902439	13	17.016	4.73043e-11	2.44479e-09	PRIM1 CDC7 RFC4 RFC5 POLE2 MCM6 RNASEH2A GMNN CENPF CENPE FEN1 LIG1 CHAF1B
RODRIGUES_THYROID_CARCINOMA_ANAPLASTIC_UP	707	627	0.886846	53	3.04895	5.91775e-11	3.0301e-09	RACGAP1 RCC2 SHMT2 PLK4 NCBP2 PGM3 ANXA2 CASP4 AURKB KIF20B RUNX1 AURKA RAD51AP1 HN1 TTK ENC1 TNC FEN1 KIF14 ECT2 FAM54A SERPINH1 C21orf45 MCM4 MCM2 CDC20 CCNB1 TMEM49 SUPT6H MELK DDX52 SLC16A3 IRAK1 ELOVL6 LAMB3 TTC39C CPSF3 TMEM158 SMC2 KIF11 FOXM1 CENPF CENPE MAD2L1 PSPH CKAP2 TPX2 ZWILCH CEP55 CHEK1 TFRC ANLN CKS2
module_125	42	38	0.904762	13	16.3351	6.98524e-11	3.53843e-09	PRIM1 CDC7 RFC4 RFC5 POLE2 MCM6 RNASEH2A GMNN CENPF CENPE FEN1 LIG1 CHAF1B
FARMER_BREAST_CANCER_CLUSTER_2	33	31	0.939394	12	19.81	7.03846e-11	3.53843e-09	KIF4A TPX2 CEP55 MELK KIF20A MCM4 KIF15 CCNA2 KIF11 CENPE PTTG1 MAD2L1
CELL_CYCLE_PROCESS	188	152	0.808511	24	5.98906	7.17158e-11	3.57287e-09	RACGAP1 CDC7 BIRC5 TPX2 KIF15 RAD54L CDCA5 TRIAP1 CCNA2 CHEK1 KIF11 KIF22 CENPF CENPE ZW10 ESPL1 MAD2L1 AURKA CDKN3 TTK ANLN MAD2L2 TIMELESS NEK6
PUJANA_XPRSS_INT_NETWORK	167	156	0.934132	24	5.80508	1.25294e-10	6.18638e-09	EZH2 CDC7 BRCA1 FANCI RAD54L KIAA0101 RNASEH2B PLK4 MCM4 MCM6 CCNA2 SMC2 FOXM1 MCM2 CCNF CDC20 BLMH ESPL1 RFC4 AURKB KIF20B MAD2L1 RAD51AP1 TIMELESS
GAL_LEUKEMIC_STEM_CELL_DN	244	197	0.807377	27	5.09205	1.31465e-10	6.43363e-09	BIRC5 CDC45L POLA2 MS4A3 SMC2 ESPL1 MAPK13 CARD9 GINS2 ENC1 FEN1 LIG1 TYMS CENPM KIAA0101 KIF20A CCNA2 YES1 CDC20 CCNB1 MELK CEBPD SERPINA1 TNFAIP6 CDKN3 PHLDA1 MAFB
CELL_CYCLE_GO_0007049	306	257	0.839869	31	4.41836	1.51901e-10	7.36851e-09	RACGAP1 CDC7 BIRC5 RAD54L TRIAP1 KIF11 KIF22 CENPF CENPE ZW10 UHRF2 ESPL1 MAD2L1 AURKA TTK MAD2L2 TIMELESS NEK6 TPX2 KIF15 CDT1 CDCA5 CCNA2 CHEK1 MCM2 CDC20 FANCG GMNN CDKN3 ANLN CKS2
SCIAN_CELL_CYCLE_TARGETS_OF_TP53_AND_TP73_DN	22	21	0.954545	10	28.3947	2.32436e-10	1.11771e-08	MCM6 CCNA2 KIF22 TPX2 AURKA CDKN3 CCNF CDC20 CCNB1 CKS2
MORF_BUB1B	61	59	0.967213	15	10.7455	2.7868e-10	1.32854e-08	CDC7 TPX2 KIF14 ESPL1 RFC4 GARS GLMN RAD54L TRIP13 SHMT2 TTK PLK4 MCM6 CCNA2 MCM2
MUELLER_PLURINET	299	266	0.889632	31	4.24667	3.62367e-10	1.71273e-08	BIRC5 CDC7 CDC45L POLQ RAD54L TARBP2 CENPE MCM10 SMARCC1 ANXA2 AURKB TRIP13 AURKA FEN1 RPP40 TPX2 CDT1 EXO1 ITGB3BP MCM4 MCM6 CCNA2 CHEK1 MCM2 CCNB1 CCNE1 RFC4 RFC5 GMNN HMGA1 CKS2
REN_BOUND_BY_E2F	47	43	0.914894	13	13.6117	4.08321e-10	1.91357e-08	RAD54L RFC4 TTK MCM6 POLA2 CCNA2 CHEK1 CENPE H2AFX E2F3 PTTG1 FEN1 MAD2L1
module_98	381	351	0.92126	36	3.69953	4.97898e-10	2.31376e-08	CDC7 HIF1A CHAF1B RAD54L SMC2 FOXM1 KIF22 CENPF CENPE NCBP2 SMARCC1 ESPL1 MAD2L1 MAPKAPK3 TRIP13 ILF2 FEN1 LIG1 EZH2 HIST1H1C PRIM1 POLE2 MCM6 CCNA2 CHEK1 H2AFX PTTG1 CCNB1 CCNE1 SOX4 BLMH FANCG RFC4 RFC5 PHLDA1 E2F3
KEGG_DNA_REPLICATION	36	36	1	12	15.6772	5.40545e-10	2.49101e-08	PRIM1 RFC4 RFC5 RNASEH2B MCM4 POLE2 MCM6 POLA2 RNASEH2A MCM2 FEN1 LIG1
REACTOME_DNA_STRAND_ELONGATION	31	29	0.935484	11	19.1307	5.76336e-10	2.634e-08	PRIM1 GINS2 CDC45L RFC4 RFC5 MCM4 MCM6 POLA2 MCM2 FEN1 LIG1
module_252	227	211	0.929515	27	4.69924	6.33372e-10	2.87094e-08	CDC7 BIRC5 CHAF1B RAD54L SMC2 FOXM1 CENPF CENPE NCBP2 MAD2L1 TRIP13 ILF2 FEN1 LIG1 EZH2 PRIM1 POLE2 MCM6 CCNA2 H2AFX PTTG1 CCNB1 SOX4 RFC4 RFC5 PHLDA1 E2F3
LOPEZ_MESOTELIOMA_SURVIVAL_TIME_UP	14	13	0.928571	8	49.7917	1.04639e-09	4.7045e-08	TRIP13 BIRC5 C20orf20 KIF4A AURKA MELK ACOT7 HN1
TARTE_PLASMA_CELL_VS_PLASMABLAST_DN	307	294	0.957655	32	3.93342	1.07245e-09	4.78278e-08	ACOT7 PLK4 KIF11 FOXM1 KIF22 CENPE MRPL3 ESPL1 MAD2L1 MAPKAPK3 TRIP13 TTK EZH2 TYMS KIF14 PRIM1 KIAA0101 PSME4 CCNA2 CCNF CDC20 CCNB1 CCNE1 BLMH RFC4 GARS TFRC PPIF DLGAP5 CDKN3 TMEM97 CKS2
EGUCHI_CELL_CYCLE_RB1_TARGETS	19	18	0.947368	9	31.1758	1.09571e-09	4.84743e-08	ECT2 MCM4 MCM6 CCNA2 KIF11 CENPE MCM2 FEN1 KIF20A
CHROMOSOMAL_PART	96	86	0.895833	17	7.78617	1.25046e-09	5.48811e-08	BIRC5 H2AFY RFC4 RFC5 CDT1 OIP5 ZWILCH MAD2L1 CDCA5 HELLS SMC2 KIF22 CENPF CENPE MCM2 ZW10 TIMELESS
module_57	54	47	0.87037	13	12.0121	1.39897e-09	6.09159e-08	CDC7 ESPL1 MAD2L1 MCM4 MCM6 CCNA2 CHEK1 MCM2 E2F3 PTTG1 CDC20 CCNB1 CCNE1
MITOTIC_CELL_CYCLE	148	122	0.824324	20	6.2213	1.41794e-09	6.12594e-08	BIRC5 CDC7 TPX2 KIF15 CDCA5 TRIAP1 CCNA2 KIF11 KIF22 CENPF CENPE ZW10 ESPL1 MAD2L1 AURKA CDKN3 TTK ANLN MAD2L2 NEK6
CHROMOSOME	123	111	0.902439	19	6.54322	1.72861e-09	7.41026e-08	BIRC5 H2AFY CDT1 OIP5 ZWILCH CDCA5 SMC2 CHEK1 KIF22 CENPF CENPE MCM2 ZW10 RFC4 RFC5 SUV39H1 MAD2L1 HELLS TIMELESS
WEI_MYCN_TARGETS_WITH_E_BOX	797	712	0.89335	54	2.70059	2.0476e-09	8.71019e-08	BIRC5 PMM2 TRIAP1 NUDT15 ANXA2 TRIP13 CKAP4 MND1 RPP40 SNHG3-RCC1 GGCT PPIL5 MLEC HELLS IRAK1 DUS3L NUDT5 E2F3 SMC2 KITLG MAD2L1 BACE2 CANT1 CHEK1 TFRC GMNN PPIF CENPK ANLN TMEM97 CDC7 UHRF1 SRPRB MCM10 AURKB HN1 NOP14 CCDC99 FAM54A CDCA5 C21orf45 MCM4 CCNE1 LOC100129118 FNDC4 MAPKAPK3 SLC9A1 ZWILCH STEAP1 POLE2 MRPS2 CCDC77 SLC20A1 C20orf3
LY_AGING_MIDDLE_DN	15	14	0.933333	8	41.4947	2.37422e-09	1.00225e-07	CCNA2 KIF11 FOXM1 CENPF H2AFX CCNF CDC20 CCNB1
NADERI_BREAST_CANCER_PROGNOSIS_UP	37	26	0.702703	10	19.5277	3.0358e-09	1.27182e-07	RACGAP1 CDCA5 CEP55 MELK UHRF1 SHMT2 KIF20A PTTG1 TIMELESS EXO1
KAUFFMANN_DNA_REPLICATION_GENES	128	115	0.898438	19	6.26902	3.20028e-09	1.33064e-07	CDC7 POLA2 BRCA1 POLQ CHAF1B POLE2 MCM4 MCM6 CENPF CENPE MCM2 PTTG1 RFC4 RFC5 SUV39H1 GMNN PPP2R1B FEN1 LIG1
WU_APOPTOSIS_BY_CDKN1A_VIA_TP53	37	34	0.918919	11	14.9669	4.12997e-09	1.70438e-07	FANCI RACGAP1 TYMS TPX2 CCDC99 AURKA TUBB3 MCM4 MCM2 CCNB1 EXO1
REACTOME_ACTIVATION_OF_THE_PRE_REPLICATIVE_COMPLEX	30	28	0.933333	10	17.3578	7.08524e-09	2.90232e-07	PRIM1 CDC7 CDC45L MCM4 POLE2 MCM6 CDT1 POLA2 MCM2 MCM10
LIANG_SILENCED_BY_METHYLATION_DN	11	11	1	7	54.3494	8.87301e-09	3.60792e-07	EZH2 CDKN3 CCNA2 KIAA0101 KIF11 FOXM1 MCM2
SONG_TARGETS_OF_IE86_CMV_PROTEIN	49	45	0.918367	12	11.3964	9.58625e-09	3.86949e-07	EZH2 TYMS TPX2 CDT1 MAD2L1 KIAA0101 MCM6 KIF11 FOXM1 H2AFX MCM2 CCNE1
WILCOX_PRESPONSE_TO_ROGESTERONE_UP	150	125	0.833333	19	5.67357	1.33024e-08	5.33061e-07	TYMS FANCI KIAA0101 CEP55 KIF20A SMC2 CENPF CDC20 CCNB1 KIF4A LIPG TNFAIP6 GK DLGAP5 CENPN ELOVL6 HMOX1 RGS2 TMEM97
LIAO_METASTASIS	534	454	0.850187	39	3.04131	1.49272e-08	5.93866e-07	BIRC5 CDC7 ST14 RCC2 RAD54L C9orf30 ANXA2 NRP1 PKM2 TRIP13 CKAP4 WDR54 EZH2 HMGB3 CDCA7 ECT2 MAP4K4 CENPM SERPINH1 KIAA0101 C20orf55 CCNE1 ZC3HAV1 SLC2A6 DDOST IRAK1 ITGA2 HMGA1 G6PD SMOX LAMB1 C4orf48 FOXM1 MAPK13 FERMT1 NPAS2 COL1A1 SHC1 SOX4
BOYAULT_LIVER_CANCER_SUBCLASS_G23_UP	52	47	0.903846	12	10.7472	1.6443e-08	6.49499e-07	TYMS KIF4A ECT2 TFRC DDOST OIP5 DLGAP5 PKM2 MCM6 SMC2 MCM2 FEN1
module_8	406	368	0.906404	34	3.2767	2.19089e-08	8.59266e-07	UGDH TARBP2 SHMT2 LMNB2 AURKB TRIP13 TTK FEN1 TYMS MAP4K4 KIAA0101 MCM6 CCNA2 MCM2 PTTG1 CDC20 CCNB1 E2F3 FOXM1 CENPF MRPL3 MAD2L1 PSPH TPX2 YWHAE TFAP4 SOX4 RFC4 SERPINA1 TFRC CDKN3 RGS2 TMEM97 CKS2
KUMAMOTO_RESPONSE_TO_NUTLIN_3A_DN	10	8	0.8	6	93.2316	2.55209e-08	9.93877e-07	CDKN3 CCNA2 CDC20 CCNB1 CENPF CKS2
TGF-beta Receptor	1182	1007	0.851946	65	2.28319	2.65826e-08	1.02799e-06	E2F3 IL1R1 G6PD FOXM1 GLMN ANGPT2 ANXA2 IKBKE COL1A1 CCNE1 CDC7 CEBPD BRCA1 CCNA2 CCNF CASP4 SLC20A1 SERPINE1 SNAI2 RGS2 RAB13 RANGAP1 ST14 SUV39H1 KIF11 ITGA2 LHFPL2 PPP2R1B PTTG1 NFKBIZ NID2 PKM2 PHLDA1 PDGFRA YWHAE TIMP1 PTGS1 ENC1 COL4A1 HMGA1 GTF3A HMOX1 HN1 GARS TNC BMP1 MAD2L1 CDH6 CCRN4L CCNB1 CKAP4 CLCF1 SHC1 SEC14L2 SOX4 RUNX1 TNFAIP6 WISP1 TIMELESS LIPG MPDU1 KIF4A PLEK2 NPAS2 MYO1F
WANG_CISPLATIN_RESPONSE_AND_XPC_UP	137	106	0.773723	17	6.02807	3.42306e-08	1.31455e-06	CDC7 KIF14 POLA2 PYCR1 COL1A1 NDP RPN1 KIAA0101 ITGB3BP KIF11 KIF22 FANCG MAD2L1 TRIP13 AURKA TTK LIG1
GRADE_COLON_AND_RECTAL_CANCER_UP	221	209	0.945701	24	4.12857	4.8419e-08	1.8466e-06	POLQ TIMP1 GTF3A MRPL3 PKM2 C20orf20 TIMELESS PRDX4 H2AFY CDCA7 BACE2 COL4A1 SPP1 MCM4 ZDHHC9 MCM2 CCNB1 MELK RFC5 GARS HELLS IRAK1 FXYD5 CKS2
module_320	20	19	0.95	8	22.6354	5.19626e-08	1.96817e-06	BRCA1 SMC2 KIF11 CENPE ESPL1 PTTG1 ZW10 TTK
KEGG_CELL_CYCLE	128	111	0.867188	17	5.70509	6.90901e-08	2.59911e-06	CDC7 CDC45L MCM4 MCM6 CCNA2 CHEK1 MCM2 PTTG1 CDC20 CCNB1 YWHAE CCNE1 ESPL1 MAD2L1 TTK E2F3 MAD2L2
V$E2F1_Q6	172	140	0.813953	19	4.96624	8.68999e-08	3.247e-06	EZH2 CDCA7 CDT1 KIAA0101 FANCD2 MCM4 POLE2 MCM6 MCM2 TFAP4 FANCG EPHB1 SUV39H1 GMNN PCSK1 FHOD1 HMGA1 E2F3 PAQR4
LEE_LIVER_CANCER_SURVIVAL_DN	124	114	0.919355	17	5.52794	1.03253e-07	3.83213e-06	ECT2 HIF1A LAMB1 SERPINH1 KIAA0101 MCM6 CCNA2 CENPF MCM2 NCBP2 CCNB1 HN1 TTK BZW2 ANLN RGS2 CKS2
TANG_SENESCENCE_TP53_TARGETS_DN	40	36	0.9	10	12.0068	1.09319e-07	3.97898e-06	EZH2 RACGAP1 BIRC5 KIF4A TTK TREM1 CCNA2 CENPE PTTG1 CDC20
REACTOME_G2_M_CHECKPOINTS	43	36	0.837209	10	12.0068	1.09319e-07	3.97898e-06	CDC7 CDC45L RFC4 RFC5 MCM4 MCM6 CHEK1 MCM2 MCM10 CCNB1
V$E2F_Q4_01	174	142	0.816092	19	4.88456	1.09368e-07	3.97898e-06	EZH2 CDCA7 POLA2 PRIM1 KIAA0101 PLK4 MCM4 POLE2 MCM6 MCM2 FANCG MELK EPHB1 SUV39H1 GMNN IMPDH2 HMGA1 E2F3 PAQR4
BORCZUK_MALIGNANT_MESOTHELIOMA_UP	300	286	0.953333	28	3.46639	1.18091e-07	4.26826e-06	TRIAP1 KIF11 NCBP2 SMARCC1 MRPL3 APITD1 ANXA2 GDI2 AOF2 PKM2 MAD2L1 ILF2 PRDX4 H2AFY TPX2 PYCR1 KIAA0101 MCM6 CCNF CCNB1 BLMH RFC4 GARS DDOST AP2S1 HMGA1 TMEM97 CKS2
ALCALAY_AML_BY_NPM1_LOCALIZATION_DN	182	159	0.873626	20	4.55451	1.43304e-07	5.14592e-06	TYMS BIRC5 TPX2 CENPM EXO1 MCM4 POLE2 CCNA2 CHEK1 FOXM1 MCM2 PTTG1 MCM10 CCNF CDC20 CCNB1 KIF4A DLGAP5 MAD2L1 CDKN3
FINETTI_BREAST_CANCER_KINOME_RED	15	15	1	7	27.1975	1.54957e-07	5.49304e-06	CDC7 CHEK1 AURKA AURKB MELK TTK PLK4
SARRIO_EPITHELIAL_MESENCHYMAL_TRANSITION_UP	16	15	0.9375	7	27.1975	1.54957e-07	5.49304e-06	PHLDA1 ENC1 CDC7 KIF11 MCM2 UHRF1 CCNB1
TOYOTA_TARGETS_OF_MIR34B_AND_MIR34C	460	399	0.867391	34	2.99225	1.56448e-07	5.51056e-06	RAD54L PABPC4 PLK4 CKAP2L TMEM180 AURKB KIF20B TRIP13 AURKA CDCA2 FEN1 KIF14 CDCA7 KIF15 FANCD2 C21orf45 C12orf48 CCNA2 LHFPL2 CCNF CCNB1 KIF4A MELK SUV39H1 HELLS CENPO KIF11 FOXM1 CENPF CENPE LIG1 CANT1 SHQ1 TMEM97
V$E2F4DP1_01	180	146	0.811111	19	4.72896	1.71029e-07	5.986e-06	EZH2 CDCA7 KIAA0101 FANCD2 MCM4 POLE2 MCM6 MCM2 TFAP4 FANCG EPHB1 SUV39H1 GMNN PCSK1 FHOD1 HMGA1 E2F3 PAQR4 LIG1
V$E2F_03	176	147	0.835227	19	4.69189	1.90763e-07	6.63471e-06	EZH2 CDCA7 POLA2 PRIM1 KIAA0101 PLK4 MCM4 MCM6 PDGFRA MCM2 FANCG MELK EPHB1 SUV39H1 GMNN PCSK1 E2F3 PAQR4 LIG1
REACTOME_ACTIVATION_OF_ATR_IN_RESPONSE_TO_REPLICATION_STRESS	37	30	0.810811	9	13.3603	2.29817e-07	7.94304e-06	CDC7 CDC45L RFC4 RFC5 MCM4 MCM6 CHEK1 MCM2 MCM10
V$E2F1_Q4_01	169	135	0.798817	18	4.85661	2.49304e-07	8.56304e-06	EZH2 CDCA7 POLA2 KIAA0101 MCM4 POLE2 MCM6 MCM2 FANCG MELK EPHB1 SUV39H1 GMNN IMPDH2 PCSK1 HMGA1 E2F3 PAQR4
FINETTI_BREAST_CANCER_BASAL_VS_LUMINAL	16	16	1	7	24.1603	2.67996e-07	9.14826e-06	CHEK1 CDC7 AURKA AURKB MELK TTK PLK4
module_397	114	95	0.833333	15	5.89709	2.711e-07	9.19743e-06	TPX2 LAMB1 CDCA5 PLK4 SMC2 KIF11 FOXM1 CENPF CENPE H2AFX PTTG1 CDC20 WDR34 GMNN TRIP13
REGULATION_OF_MITOSIS	40	31	0.775	9	12.7525	3.14838e-07	1.06162e-05	BIRC5 TRIAP1 TTK CCNA2 ANLN ZW10 MAD2L2 NEK6 MAD2L1
FULCHER_INFLAMMATORY_RESPONSE_LECTIN_VS_LPS_UP	571	491	0.859895	38	2.70203	3.43748e-07	1.15208e-05	TRIAP1 GTF3A SRPRB ST3GAL2 C9orf30 NRP1 RUNX1 ABCC3 HN1 TNC BZW2 NEK6 SLC7A8 H2AFX GP1BA TMEM132A G6PD MT1E EDEM2 SMOX PTGS1 ACOT7 SH3BGRL3 MOBKL2A MAPK13 MAPKAPK3 CARD9 STYXL1 LIMK1 MAD2L2 TREM1 P2RY6 SPP1 FAM120A SLC20A1 SOX4 ARHGAP22 PHLDA1
REACTOME_G1_S_TRANSITION	102	97	0.95098	15	5.75114	3.58672e-07	1.19485e-05	CDC7 TYMS CDC45L CDT1 POLA2 PRIM1 POLE2 MCM4 MCM6 CCNA2 MCM2 MCM10 CCNB1 CCNE1 E2F3
GEORGES_TARGETS_OF_MIR192_AND_MIR215	860	743	0.863953	50	2.34741	3.62411e-07	1.20008e-05	POLA2 POLQ FANCI PABPC4 PLOD1 PLK4 PHTF1 TMEM180 NUDT15 TRIP13 CKAP4 ENC1 C13orf27 ECT2 KIF15 CDCA4 CDC20 IRAK1 SMC2 MAD2L1 SGMS2 ENTPD7 PRIM1 CEP55 NFKBIZ KIF20A RFC4 CENPK ANLN RACGAP1 CDC7 C14orf143 CKAP2L MCM10 PGM3 SMARCB1 LMNB2 TTK FEN1 KIF14 BRCA1 MCM6 CCNE1 WDR67 IL1R1 RMI1 CENPF CENPE FERMT1 CDKN3
KALMA_E2F1_TARGETS	11	11	1	6	37.2422	3.8825e-07	1.27799e-05	MCM6 FEN1 POLA2 RFC4 TYMS MCM2
REACTOME_SYNTHESIS_OF_DNA	89	85	0.955056	14	6.19168	3.96975e-07	1.29898e-05	CDC45L RFC4 RFC5 CDT1 POLA2 PRIM1 GINS2 POLE2 MCM4 MCM6 CCNA2 MCM2 FEN1 LIG1
VANTVEER_BREAST_CANCER_METASTASIS_DN	107	98	0.915888	15	5.6817	4.11396e-07	1.33042e-05	EZH2 HMGB3 BIRC5 KIF14 ECT2 MCM6 MELK RFC4 TFRC DLGAP5 MAD2L1 TRIP13 AURKA CENPN CKS2
REACTOME_S_PHASE	103	98	0.951456	15	5.6817	4.11396e-07	1.33042e-05	CDC45L CDT1 POLA2 PRIM1 POLE2 MCM4 MCM6 CCNA2 MCM2 CCNE1 RFC4 RFC5 GINS2 FEN1 LIG1
CELL_CYCLE_CHECKPOINT_GO_0000075	47	41	0.87234	10	10.0697	4.1835e-07	1.34504e-05	BIRC5 FANCG TRIAP1 TTK CDT1 CCNA2 CHEK1 ZW10 MAD2L2 MAD2L1
SPINDLE	37	32	0.864865	9	12.2006	4.25872e-07	1.36131e-05	BIRC5 TPX2 KIF4A AURKA TTK KIF11 CENPF ZW10 CDC20
KIM_WT1_TARGETS_DN	456	417	0.914474	34	2.84822	4.40857e-07	1.40111e-05	RACGAP1 CDC7 SHMT2 AURKB NRP1 AURKA RAD51AP1 TTK RANGAP1 KIF14 CCNA2 CCNF CDC20 TRAM2 WDR67 DLGAP5 ELOVL6 LAGE3 OIP5 LAMB1 KIF11 KIF22 CENPF CENPE ESPL1 MAD2L1 PSPH CKAP2 COL1A1 CEP55 CDCA3 KIF20A GMNN CKS2
V$E2F_02	174	141	0.810345	18	4.6178	4.82619e-07	1.49937e-05	EZH2 CDCA7 KIAA0101 FANCD2 MCM4 POLE2 MCM6 MCM2 TFAP4 FANCG EPHB1 SUV39H1 GMNN PCSK1 FHOD1 HMGA1 E2F3 PAQR4
V$E2F1DP1_01	174	141	0.810345	18	4.6178	4.82619e-07	1.49937e-05	EZH2 CDCA7 KIAA0101 FANCD2 MCM4 POLE2 MCM6 MCM2 TFAP4 FANCG EPHB1 SUV39H1 GMNN PCSK1 FHOD1 HMGA1 E2F3 PAQR4
V$E2F1DP2_01	174	141	0.810345	18	4.6178	4.82619e-07	1.49937e-05	EZH2 CDCA7 KIAA0101 FANCD2 MCM4 POLE2 MCM6 MCM2 TFAP4 FANCG EPHB1 SUV39H1 GMNN PCSK1 FHOD1 HMGA1 E2F3 PAQR4
V$E2F4DP2_01	174	141	0.810345	18	4.6178	4.82619e-07	1.49937e-05	EZH2 CDCA7 KIAA0101 FANCD2 MCM4 POLE2 MCM6 MCM2 TFAP4 FANCG EPHB1 SUV39H1 GMNN PCSK1 FHOD1 HMGA1 E2F3 PAQR4
PUJANA_BREAST_CANCER_WITH_BRCA1_MUTATED_UP	55	52	0.945455	11	8.3891	5.21213e-07	1.61023e-05	EZH2 CDC7 RFC4 AURKB RAD54L RAD51AP1 MCM4 MCM6 FOXM1 MCM2 CDC20
NAKAMURA_CANCER_MICROENVIRONMENT_DN	46	42	0.913043	10	9.75602	5.33725e-07	1.63972e-05	FANCI TRIP13 AURKA C15orf23 CDCA2 RFC4 RFC5 PSPH PTTG3P CDC20
GNF2_PTX3	36	33	0.916667	9	11.6865	5.69317e-07	1.73941e-05	PLOD1 RCN3 FAP COL3A1 PTGS1 SERPINE1 COL1A1 LAMB1 SERPINH1
TIEN_INTESTINE_PROBIOTICS_24HR_UP	556	523	0.940647	39	2.59581	6.1719e-07	1.87531e-05	HDHD1A RACGAP1 ST14 TRIAP1 NUDT15 APITD1 LMNB2 TRIP13 AURKA RAD51AP1 FEN1 TYMS KIF14 MAP4K4 HARS MCM4 MCM6 CCNA2 MCM2 PTTG1 CCNB1 ZC3HAV1 DLGAP5 CENPN KIF11 FOXM1 CENPF ESPL1 MAD2L1 GINS2 PPP2R1B KIF20A POLE2 MRPS2 SAMM50 GMNN PPIF CDKN3 CKS2
SGCGSSAAA_V$E2F1DP2_01	127	103	0.811024	15	5.3576	7.95324e-07	2.40335e-05	CDCA7 KIAA0101 POLE2 MCM4 MCM6 MCM2 TFAP4 FANCG SUV39H1 GMNN PCSK1 FHOD1 HMGA1 E2F3 PAQR4
SHIPP_DLBCL_VS_FOLLICULAR_LYMPHOMA_UP	45	44	0.977778	10	9.18122	8.50376e-07	2.54193e-05	PLOD1 CDKN3 MELK TFRC HMGA1 IMPDH2 SAT1 DLGAP5 CCNB1 PKM2
LY_AGING_OLD_DN	47	44	0.93617	10	9.18122	8.50376e-07	2.54193e-05	KIF14 CCNA2 KIF11 FOXM1 CENPF H2AFX MCM2 CCNF CDC20 CCNB1
FOURNIER_ACINAR_DEVELOPMENT_LATE_DN	21	19	0.904762	7	18.1211	1.08687e-06	3.23138e-05	TRIP13 FOXM1 AURKA CDKN3 CEP55 ZWILCH CKS2
KAUFFMANN_DNA_REPAIR_GENES	205	182	0.887805	20	3.90227	1.28507e-06	3.80024e-05	POLA2 POLQ CHAF1B RAD54L MAD2L1 RAD51AP1 FEN1 MAD2L2 LIG1 BRCA1 EXO1 FANCD2 POLE2 CIB1 CHEK1 H2AFX PTTG1 FANCG RFC4 RFC5
REGULATION_OF_CELL_CYCLE	177	151	0.853107	18	4.26799	1.33861e-06	3.93751e-05	BIRC5 CDC7 CDT1 TRIAP1 CCNA2 CHEK1 ZW10 FANCG UHRF2 GMNN MAD2L1 CDKN3 TTK ANLN MAD2L2 TIMELESS NEK6 CKS2
V$E2F_Q6_01	170	136	0.8	17	4.5003	1.35114e-06	3.95332e-05	EZH2 CDCA7 PRIM1 KIAA0101 PLK4 MCM4 POLE2 MCM6 MCM2 FANCG MELK EPHB1 SUV39H1 GMNN E2F3 PAQR4 LIG1
SLEBOS_HEAD_AND_NECK_CANCER_WITH_HPV_UP	79	57	0.721519	11	7.47296	1.38045e-06	3.99681e-05	EZH2 POLR2H CDC7 RFC4 C16orf75 KIF15 MCM6 CENPK MCM2 LIG1 RMI1
MORF_ESPL1	58	57	0.982759	11	7.47296	1.38045e-06	3.99681e-05	TYMS ESPL1 RFC4 LMNB2 POLA2 AURKB MCM6 KIF11 FOXM1 MCM2 FEN1
V$E2F_Q3_01	173	138	0.797688	17	4.42491	1.65988e-06	4.7808e-05	EZH2 CDCA7 POLA2 KIAA0101 MCM4 POLE2 MCM6 MCM2 FANCG MELK EPHB1 SUV39H1 GMNN PCSK1 HMGA1 E2F3 PAQR4
CHIANG_LIVER_CANCER_SUBCLASS_UNANNOTATED_DN	157	154	0.980892	18	4.17305	1.7856e-06	5.11626e-05	PRDX4 TYMS TPX2 ECT2 RNASEH2A FKBP11 UBE2T POLE2 RFC4 RFC5 GMNN FUCA2 MAD2L1 ILF2 CDKN3 RAD51AP1 FEN1 MAD2L2
REACTOME_DNA_REPAIR	104	96	0.923077	14	5.35738	1.81968e-06	5.18702e-05	POLR2H BRCA1 FANCI UBE2T FANCD2 POLE2 H2AFX FANCG RFC4 RFC5 ZBTB32 FEN1 MAD2L2 LIG1
V$E2F_Q6	171	139	0.812865	17	4.38827	1.83698e-06	5.20949e-05	EZH2 CDCA7 CDT1 POLA2 KIAA0101 FANCD2 MCM4 POLE2 MCM6 MCM2 TFAP4 EPHB1 GMNN PCSK1 FHOD1 E2F3 PAQR4
REACTOME_E2F_MEDIATED_REGULATION_OF_DNA_REPLICATION	33	29	0.878788	8	11.8492	2.23284e-06	6.26781e-05	TYMS PRIM1 CDC45L CDT1 POLA2 E2F3 CCNB1 CCNE1
CHROMOSOMEPERICENTRIC_REGION	31	29	0.935484	8	11.8492	2.23284e-06	6.26781e-05	BIRC5 HELLS KIF22 CENPF CENPE ZW10 ZWILCH MAD2L1
V$E2F_Q4	172	142	0.825581	17	4.28223	2.47531e-06	6.91337e-05	EZH2 CDCA7 CDT1 POLA2 KIAA0101 FANCD2 MCM4 POLE2 MCM6 MCM2 TFAP4 EPHB1 GMNN PCSK1 FHOD1 E2F3 PAQR4
RIGGI_EWING_SARCOMA_PROGENITOR_DN	184	158	0.858696	18	4.05281	2.59102e-06	7.20017e-05	BIRC5 PTGS1 KIAA0101 TMEM158 CEP55 CDCA3 PDGFRA MGC87042 APCDD1L WISP1 KITLG SRGAP1 NRP1 DLGAP5 IL1R1 PHLDA1 ANLN PRRX1
module_124	92	86	0.934783	13	5.57957	2.81213e-06	7.77554e-05	SMARCC1 BIRC5 CDC7 MAD2L1 PABPC4 CCNA2 SMC2 KIF22 E2F3 PTTG1 ZW10 CCNB1 CCNE1
BUYTAERT_PHOTODYNAMIC_THERAPY_STRESS_DN	633	579	0.914692	40	2.38699	3.00184e-06	8.25879e-05	HDHD1A CDC7 BIRC5 POLA2 TRIAP1 MCM10 PHTF1 APITD1 LMNB2 MLLT11 AURKB AURKA FHOD1 ENC1 C7orf68 KIF15 CDCA4 EXO1 CCNA2 H2AFX CCNF CCNE1 TRAM2 HELLS KDELC1 ELOVL6 LAGE3 FERMT1 GINS2 COL4A1 PRIM1 FRAG1 CDCA3 KIF20A POLE2 PDSS1 SERPINE1 CDKN3 CDK5 PAQR4
REACTOME_DNA_REPLICATION_PRE_INITIATION	76	74	0.973684	12	6.05625	3.18241e-06	8.71223e-05	CDC7 CDC45L CDT1 POLA2 GMNN PRIM1 MCM4 POLE2 MCM6 MCM2 E2F3 MCM10
REACTOME_UNWINDING_OF_DNA	11	9	0.818182	5	38.6508	3.48931e-06	9.50537e-05	MCM4 MCM6 GINS2 CDC45L MCM2
PUJANA_BRCA_CENTERED_NETWORK	93	88	0.946237	13	5.43027	3.66247e-06	9.92817e-05	EZH2 ESPL1 RFC4 BRCA1 MAD2L1 RAD54L AURKA MCM4 MCM6 CCNA2 MCM2 TIMELESS CDC20
SMID_BREAST_CANCER_LUMINAL_A_DN	18	15	0.833333	6	20.6693	3.77517e-06	0.000101838	CDC45L TPX2 CENPN CDCA3 CDC20 CCNE1
module_105	194	179	0.92268	19	3.74641	3.96341e-06	0.000106396	BIRC5 ACOT7 LAMB1 TARBP2 FOXM1 NCBP2 MAD2L1 MAPKAPK3 EZH2 COL6A3 COL3A1 PYGL CCNA2 CCNF CCNB1 SLC20A1 SOX4 MELK CKS2
V$E2F_Q3	166	132	0.795181	16	4.33695	4.14483e-06	0.000110729	EZH2 CDCA7 POLA2 PLK4 MCM4 POLE2 MCM6 MCM2 EPHB1 TFRC GMNN IMPDH2 PCSK1 E2F3 PAQR4 LIG1
RHODES_CANCER_META_SIGNATURE	54	53	0.981481	10	7.25475	5.17889e-06	0.000137689	MRPL3 PRDX4 SOX4 RFC4 FAP ILF2 KIAA0101 CDKN3 NCBP2 CKS2
GEORGES_CELL_CYCLE_MIR192_TARGETS	59	54	0.915254	10	7.08984	6.1786e-06	0.000163482	SMARCB1 RACGAP1 CDC7 KIF14 LMNB2 BRCA1 POLQ MAD2L1 MCM6 MCM10
MORF_PRKDC	174	168	0.965517	18	3.78043	6.22006e-06	0.000163795	TYMS CDC7 VARS RAD54L RPN1 PABPC4 SHMT2 WDR18 MCM6 MCM2 TFAP4 SMARCC1 RFC4 GARS TRIP13 ILF2 NPM3 TXLNA
BROWNE_HCMV_INFECTION_2HR_DN	49	43	0.877551	9	8.24721	6.28448e-06	0.000164707	BIRC5 HIST1H1C SNAI2 ANXA2 PHLDA1 ITGA2 CENPF CENPE SERPINE1
DELYS_THYROID_CANCER_UP	400	330	0.825	27	2.83176	6.44278e-06	0.000168059	ST14 EMP3 ANXA2 ANXA2P1 PKM2 RUNX1 ABCC3 ENC1 TNC MAP4K4 H2AFX FAP ITGA2 HMOX1 FXYD5 LAMB3 TIMP1 MAPK13 MAPKAPK3 TREM1 COL3A1 SPP1 COL1A1 SOX4 SERPINA1 TNFAIP6 CKS2
KEGG_ECM_RECEPTOR_INTERACTION	84	67	0.797619	11	6.13618	7.2312e-06	0.00018774	GP1BA COL6A3 ITGA5 COL3A1 COL4A1 SPP1 LAMB3 COL1A1 LAMB1 ITGA2 TNC
ACEVEDO_LIVER_TUMOR_VS_NORMAL_ADJACENT_TISSUE_UP	863	828	0.959444	50	2.07901	8.07881e-06	0.000208765	NCBP2 CD59 CKAP4 TIMELESS HIST1H1C NANS UBE2T H2AFX ZBTB9 CDC20 SUV39H1 IRAK1 NUDT5 ELOVL6 LAGE3 NRD1 C16orf75 GINS2 RNASEH2A CANT1 C3orf21 RFC4 TFRC GMNN CKS2 SMARCC1 SEC14L2 AURKA BZW2 TYMS TBC1D16 SERPINH1 MCM4 CCNA2 KIAA0391 C14orf93 UBTD1 CENPN MAFB RMI1 RP11-529I10.4 MAPKAPK3 ILF2 POLR2H COL4A1 COL1A1 FKBP11 OSTC C6orf129 CDK5
GNF2_MSH2	26	25	0.961538	7	12.0812	8.79332e-06	0.000226172	KIAA0101 ITGB3BP RFC4 RAD51AP1 MCM6 FEN1 LIG1
BIOCARTA_MCM_PATHWAY	18	17	0.944444	6	16.9066	8.84471e-06	0.000226441	MCM4 MCM6 CDT1 MCM2 KITLG CCNE1
GARCIA_TARGETS_OF_FLI1_AND_DAX1_DN	154	126	0.818182	15	4.24136	1.03043e-05	0.000262592	TYMS ITGAE NAGPA ZWILCH CENPM CHAF1B CDCA5 C19orf48 CHEK1 MCM10 CCNE1 GMNN GINS2 FEN1 RMI1
PYEON_HPV_POSITIVE_TUMORS_UP	94	70	0.744681	11	5.82211	1.11801e-05	0.000283604	EZH2 CDC7 TYMS CDCA7 UHRF1 C16orf75 KIF15 HELLS CENPK CENPF LIG1
NUCLEUS	1367	1197	0.87564	65	1.87493	1.13054e-05	0.000285475	POLQ CHAF1B RAD54L TARBP2 BNIPL NCBP2 NR1H3 TRIP13 ENC1 TIMELESS NEK6 EZH2 EFTUD2 H2AFY RPP40 CDT1 SF3B3 FIBP EXO1 ITGB3BP H2AFX SUV39H1 RPS6KA4 PTGS1 HIF1A CPSF3 SMC2 NPAS2 LIG1 TPX2 CIB1 CHEK1 CCRN4L RACGAP1 CDC7 STK19 MCM10 SMARCC1 SMARCB1 UHRF2 SNAI2 ZBTB32 AURKA FHOD1 RANGAP1 FEN1 CDCA7 BRCA1 CDCA5 CCNA2 MCM2 PTTG1 CCNB1 BLMH MAFB HMGA1 OIP5 KIF22 CENPF CENPE ZW10 MAPKAPK3 ILF2 POLR2H CDK5
LEE_NEURAL_CREST_STEM_CELL_UP	147	112	0.761905	14	4.47787	1.15181e-05	0.000289523	CDH6 COL3A1 SPP1 LAMB1 GAP43 PDGFRA SHC1 SH3BGRL3 SNAI2 CEBPD FAP PHLDA1 ENC1 HMGA1
V$E2F1DP1RB_01	175	143	0.817143	16	3.9583	1.16987e-05	0.000292732	EZH2 CDCA7 CDT1 POLA2 KIAA0101 POLE2 MCM6 MCM2 TFAP4 EPHB1 GMNN IMPDH2 PCSK1 FHOD1 PAQR4 LIG1
NUYTTEN_NIPP1_TARGETS_DN	777	682	0.877735	43	2.16392	1.27579e-05	0.000317799	UGDH TSPAN5 RCC2 PHTF1 NUDT15 MND1 ABCC3 ENC1 H2AFY ECT2 NRBF2 FIBP H2AFX KIF4A GK FUCA2 RPS6KA4 MPDU1 CARD9 PPP2R1B NT5DC2 FAM120A KIF20A PFAS ANLN TMEM97 UHRF1 SLC35B2 RUNX1 AURKA TYMS MAP4K4 SERPINH1 C21orf45 MCM6 ABCA1 FOXM1 SH3BGRL3 WDR34 MAPK13 ANPEP SLC20A1 PHLDA1
CHARAFE_BREAST_CANCER_LUMINAL_VS_MESENCHYMAL_DN	453	424	0.935982	31	2.51289	1.32877e-05	0.000329512	BIRC5 EMP3 PABPC4 CKAP2L ITPRIP SNAI2 IKBIP C9orf30 ANXA2 NRP1 TYMS CCDC99 MAP4K4 PTTG1 CDC20 TRAM2 FXYD5 TIMP1 LAMB1 NID2 TMEM158 APCDD1L COL6A3 COL4A1 PYGL CHSY1 SERPINE1 PHLDA1 PFAS ANLN RGS2
REACTOME_EXTENSION_OF_TELOMERES	28	27	0.964286	7	10.8683	1.53777e-05	0.000377949	PRIM1 RFC4 RFC5 POLE2 POLA2 FEN1 LIG1
CHROMOSOME_SEGREGATION	31	27	0.870968	7	10.8683	1.53777e-05	0.000377949	CDCA5 ESPL1 BRCA1 CENPF CENPE ZW10 NEK6
STEIN_ESRRA_TARGETS_RESPONSIVE_TO_ESTROGEN_DN	41	37	0.902439	8	8.57967	1.60799e-05	0.000391727	GINS2 POLE2 MCM6 PAPSS2 MCM2 MCM10 FEN1 ZWILCH
CROMER_TUMORIGENESIS_UP	44	37	0.840909	8	8.57967	1.60799e-05	0.000391727	BMP1 SMOX FAP COL3A1 TNC SERPINE1 SPP1 PLOD3
SUNG_METASTASIS_STROMA_DN	54	48	0.888889	9	7.18635	1.62442e-05	0.000392272	MT1E CDC45L GMNN HNRNPF CDCA5 HELLS POLE2 MCM6 SERPINE1
MORF_BUB1	50	48	0.96	9	7.18635	1.62442e-05	0.000392272	TPX2 KIF14 ESPL1 RFC4 GARS MCM6 KIF11 FOXM1 CCNB1
DACOSTA_UV_RESPONSE_VIA_ERCC3_UP	309	289	0.935275	24	2.86715	1.63983e-05	0.000394272	TRIAP1 SHMT2 NCBP2 TUBB3 MLLT11 GDI2 FEN1 BSG C13orf27 TYMS MBOAT7 CDT1 SERPINH1 RPN1 MCM4 CCNE1 CEBPD RFC5 PPIF SAT1 MPDU1 AP2S1 RGS2 PAQR4
NAKAMURA_TUMOR_ZONE_PERIPHERAL_VS_CENTRAL_UP	281	252	0.896797	22	3.02247	1.70047e-05	0.000407083	RACGAP1 BIRC5 ACOT7 NID2 ABCA1 C4orf48 MLLT11 FERMT1 TRIP13 GINS2 C15orf23 COL3A1 COL4A1 PTTG3P CENPM CEP55 POLE2 SOX4 KIF4A RFC4 IRAK1 NUDT5
REACTOME_CELL_CYCLE_CHECKPOINTS	110	101	0.918182	13	4.62427	1.71386e-05	0.000408519	CDC7 CDC45L MCM4 MCM6 CHEK1 MCM2 MCM10 CDC20 CCNB1 CCNE1 RFC4 RFC5 MAD2L1
MITOTIC_CELL_CYCLE_CHECKPOINT	21	19	0.904762	6	14.3078	1.83731e-05	0.000436065	CCNA2 TRIAP1 ZW10 MAD2L2 TTK MAD2L1
GU_PDEF_TARGETS_UP	68	61	0.897059	10	6.11475	1.9103e-05	0.000451451	COL6A3 SNAI2 ITGA5 SERPINA1 COL4A1 MAP4K4 HIF1A COL1A1 TNC SERPINE1
ZHU_CMV_24_HR_DN	54	50	0.925926	9	6.83582	2.29445e-05	0.000539929	TFAP4 TRAM2 COL3A1 PYCR1 RUNX1 RAB13 PDGFRA ANPEP SERPINE1
BASSO_B_LYMPHOCYTE_NETWORK	141	135	0.957447	15	3.92112	2.37503e-05	0.000556522	POLR2H PRDX4 TPX2 WDR18 CCNA2 CCNB1 MRPL3 BLMH RFC4 GARS CASP4 SAT1 MAD2L1 TRIP13 FEN1
REACTOME_LAGGING_STRAND_SYNTHESIS	20	20	1	6	13.2853	2.55501e-05	0.000596168	POLA2 PRIM1 FEN1 RFC4 LIG1 RFC5
BROWNE_HCMV_INFECTION_48HR_UP	178	154	0.865169	16	3.63985	2.97039e-05	0.000690179	POLR2H CHST1 CDC7 POLA2 BRCA1 OIP5 GGCT POLE2 CCNF CCNE1 ZC3HAV1 RFC4 MLLT11 MAD2L1 PPP2R1B CKS2
REACTOME_FANCONI_ANEMIA_PATHWAY	17	13	0.764706	5	19.3408	3.20824e-05	0.000738373	FANCI BRCA1 FANCG UBE2T FANCD2
AMIT_EGF_RESPONSE_480_HELA	163	155	0.95092	16	3.6135	3.21786e-05	0.000738373	ITGA5 COL4A1 PTGS1 MT2A SERPINH1 TMEM158 C9orf114 H2AFX SERPINE1 SH3BGRL3 TUBB3 PPIF RANGAP1 ITGA2 ENC1 HMGA1
V$E2F1_Q6_01	181	155	0.856354	16	3.6135	3.21786e-05	0.000738373	EZH2 CDCA7 POLA2 MCM4 POLE2 MCM6 MCM2 TFAP4 FANCG ESPL1 SUV39H1 GMNN PCSK1 FHOD1 E2F3 PAQR4
ZHU_CMV_ALL_DN	72	67	0.930556	10	5.46898	4.43519e-05	0.0010135	TFAP4 TRAM2 CEBPD COL3A1 PYCR1 RUNX1 RAB13 PDGFRA ANPEP SERPINE1
STEIN_ESR1_TARGETS	84	68	0.809524	10	5.37442	5.05531e-05	0.00115045	RFC4 PAPSS2 ZWILCH GINS2 MCM4 POLE2 MCM6 MCM2 MCM10 FEN1
CONCANNON_APOPTOSIS_BY_EPOXOMICIN_DN	169	144	0.852071	15	3.64505	5.08214e-05	0.00115181	BIRC5 KIAA0101 TMEM158 CCNA2 PDGFRA PTTG1 CDC20 ESPL1 TNFAIP6 TFRC AURKB DLGAP5 MAD2L1 AURKA LAGE3
V$E2F1_Q3	182	145	0.796703	15	3.61685	5.50745e-05	0.00123806	EZH2 CDCA7 KIAA0101 PLK4 POLE2 MCM6 MCM2 TFAP4 EPHB1 TFRC GMNN PCSK1 FHOD1 E2F3 PAQR4
module_197	170	145	0.852941	15	3.61685	5.50745e-05	0.00123806	EZH2 BIRC5 CDC7 HIF1A MCM6 CCNA2 SMC2 FOXM1 KIF22 PTTG1 CCNB1 CCNE1 SOX4 MAD2L1 E2F3
KINETOCHORE	25	23	0.92	6	10.9394	6.13857e-05	0.00137434	KIF22 CENPF CENPE ZW10 ZWILCH MAD2L1
SEMBA_FHIT_TARGETS_DN	10	8	0.8	4	30.8859	6.21314e-05	0.00138543	ECT2 BIRC5 CENPF PLK4
module_24	445	314	0.705618	24	2.61569	6.26274e-05	0.00139088	SBNO2 UGDH ITGA5 KIAA0101 MCM2 PTTG1 CDC20 IL1R1 HMOX1 SMOX ABCA1 COL6A3 COL3A1 COL4A1 SPP1 PYGL COL1A1 PDGFRA ANPEP SERPINE1 RAGE SERPINA1 CPS1 CKS2
SASAKI_ADULT_T_CELL_LEUKEMIA	139	131	0.942446	14	3.74683	6.79351e-05	0.00150272	POLR2H PRDX4 TPX2 KIF14 KIAA0101 CCNA2 KIF11 FOXM1 CENPF CCNB1 ANXA2 TFRC DLGAP5 CDKN3
BILD_HRAS_ONCOGENIC_SIGNATURE	253	201	0.794466	18	3.09183	7.05865e-05	0.00155515	ACOT7 TIMP1 ABCA1 CLCF1 ITPRIP FERMT1 ANGPTL4 RUNX1 SLC9A1 NFKBIZ LHFPL2 SLC20A1 SEMA4B GK PPIF SLC16A3 PHLDA1 ITGA2
GHO_ATF5_TARGETS_DN	15	15	1	5	15.4701	7.10322e-05	0.00155876	TRIP13 ITGA2 RPN1 ITGA5 KIF20A
KEGG_HEMATOPOIETIC_CELL_LINEAGE	88	58	0.659091	9	5.71649	7.79624e-05	0.00170408	GP1BA KITLG FCGR1A ITGA5 TFRC CD59 IL1R1 ITGA2 ANPEP
MORF_RRM1	91	86	0.945055	11	4.57628	8.02524e-05	0.00174723	TYMS ESPL1 RFC4 LMNB2 RAD54L PABPC4 MCM6 KIF11 CENPF MCM2 FEN1
MORF_RFC4	139	134	0.964029	14	3.65183	8.70146e-05	0.00188702	TYMS KIF14 RAD54L PABPC4 SHMT2 MCM6 CCNA2 MCM2 NCBP2 ESPL1 RFC4 GARS TRIP13 ILF2
BOHN_PRIMARY_IMMUNODEFICIENCY_SYNDROM_UP	37	35	0.945946	7	7.76134	9.35571e-05	0.00202098	NT5DC2 SHMT2 SMC2 CENPE MLEC C7orf68 DLGAP5
CAFFAREL_RESPONSE_TO_THC_DN	26	25	0.961538	6	9.78717	0.000102063	0.00218809	KIAA0101 PABPC4 UHRF1 MCM6 CCNA2 PPIF
SCHUETZ_BREAST_CANCER_DUCTAL_INVASIVE_UP	346	324	0.936416	24	2.52666	0.000102085	0.00218809	EMP3 LAMB1 NID2 TMEM158 SNAI2 WISP1 NRP1 COL6A3 COL3A1 COL4A1 MAP4K4 COL1A1 SERPINH1 FKBP11 PDGFRA FAP TNFAIP6 SLC16A3 IL1R1 MAFB HMOX1 RGS2 PRRX1 FXYD5
SENESE_HDAC1_AND_HDAC2_TARGETS_UP	233	189	0.811159	17	3.10263	0.000105573	0.00225412	TMEM158 COL6A3 CANT1 PSME4 NFKBIZ MCM4 CCNE1 SUPT6H EPHB1 SERPINA1 TFRC PPIF SLC16A3 PHLDA1 HMGA1 RGS2 PRRX1
BIOCARTA_RANMS_PATHWAY	10	9	0.9	4	24.7064	0.000109045	0.00231931	RANGAP1 KIF15 TPX2 AURKA
VERNELL_RETINOBLASTOMA_PATHWAY_UP	39	36	0.923077	7	7.49036	0.000113012	0.00239447	EZH2 MELK RFC4 MCM4 FEN1 TMEM97 CCNE1
PRAMOONJAGO_SOX4_TARGETS_DN	51	48	0.941176	8	6.21612	0.000115881	0.00243658	BIRC5 ACOT7 DLGAP5 CDKN3 KIF20A MLEC TMEM97 CCNB1
KTGGYRSGAA_UNKNOWN	56	48	0.857143	8	6.21612	0.000115881	0.00243658	EZH2 CDCA7 RFC4 UHRF1 SPRED1 PRIM1 MCM6 LIG1
NGUYEN_NOTCH1_TARGETS_DN	64	61	0.953125	9	5.38621	0.000116756	0.00244569	GARS PPIF SERPINH1 PSME4 PPP2R1B IL1R1 ITGA2 RGS2 SLC20A1
module_15	350	309	0.882857	23	2.53731	0.000131874	0.00275194	POLA2 EMP3 TARBP2 SHMT2 MRPL3 LMNB2 MLLT11 MAPKAPK3 CHST1 TYMS PYGL PRIM1 KIAA0101 MCM6 ANPEP MCM2 SERPINE1 PTTG1 YWHAE SOX4 TFRC RGS2 CKS2
TURASHVILI_BREAST_LOBULAR_CARCINOMA_VS_LOBULAR_NORMAL_DN	70	62	0.885714	9	5.2843	0.000132823	0.00276132	COL6A3 TYMS ECT2 COL3A1 COL4A1 SPP1 COL1A1 LAMB1 PRRX1
JAEGER_METASTASIS_UP	44	38	0.863636	7	7.00744	0.000161782	0.00335077	AURKA SLC16A3 PAPSS2 CENPF SPP1 NCBP2 CKS2
KEGG_OOCYTE_MEIOSIS	114	93	0.815789	11	4.18385	0.000164019	0.00338442	SGOL1 PTTG1 CDC20 CCNB1 YWHAE CCNE1 ESPL1 MAD2L1 AURKA PPP2R1B MAD2L2
MORF_RAD23A	320	314	0.98125	23	2.4926	0.000167133	0.00343586	NRD1 POLA2 ACOT7 PABPC4 SMARCC1 ESPL1 LMNB2 ILF2 NPM3 TYMS FIBP RPN1 KIAA0101 FAM120A MCM6 MCM2 RFC4 GARS PPIF DDOST IRAK1 AP2S1 LAGE3
INTRACELLULAR_ORGANELLE_PART	1150	1006	0.874783	53	1.78938	0.000167919	0.00343924	BIRC5 POLQ CHAF1B CD63 TIMELESS EZH2 EFTUD2 H2AFY RPP40 KIF15 CDT1 SF3B3 PCSK7 CDC20 KIF4A SUV39H1 DDOST HELLS HIF1A CPSF3 SMC2 ESPL1 MAD2L1 SGMS2 NPAS2 TPX2 CIB1 CHEK1 RFC4 RFC5 AP2S1 ANLN SMARCC1 SMARCB1 SLC25A22 AURKA TTK RANGAP1 COPG2 BRCA1 RPN1 CDCA5 MCM2 HMGA1 C3orf31 OIP5 KIF11 KIF22 CENPF CENPE ZW10 ILF2 ZWILCH
GNF2_MCM5	52	51	0.980769	8	5.78061	0.00017999	0.00367286	TYMS POLA2 SF3B3 CENPM GINS2 MCM4 MCM2 FEN1
ORGANELLE_PART	1155	1009	0.873593	53	1.7834	0.000180804	0.00367591	BIRC5 POLQ CHAF1B CD63 TIMELESS EZH2 EFTUD2 H2AFY RPP40 KIF15 CDT1 SF3B3 PCSK7 CDC20 KIF4A SUV39H1 DDOST HELLS HIF1A CPSF3 SMC2 ESPL1 MAD2L1 SGMS2 NPAS2 TPX2 CIB1 CHEK1 RFC4 RFC5 AP2S1 ANLN SMARCC1 SMARCB1 SLC25A22 AURKA TTK RANGAP1 COPG2 BRCA1 RPN1 CDCA5 MCM2 HMGA1 C3orf31 OIP5 KIF11 KIF22 CENPF CENPE ZW10 ILF2 ZWILCH
REACTOME_CELL_SURFACE_INTERACTIONS_AT_THE_VASCULAR_WALL	94	79	0.840426	10	4.51491	0.000183785	0.00372283	BSG SHC1 ANGPT2 ITGA5 TREM1 COL1A1 SLC16A3 SLC7A8 YES1 PIK3R2
XU_HGF_SIGNALING_NOT_VIA_AKT1_48HR_DN	18	18	1	5	11.8967	0.000187353	0.0037403	CENPF SPP1 DLGAP5 KIF20A MAD2L1
REACTOME_E2F_TRANSCRIPTIONAL_TARGETS_AT_G1_S	22	18	0.818182	5	11.8967	0.000187353	0.0037403	CDT1 TYMS CDC45L E2F3 CCNE1
module_168	22	18	0.818182	5	11.8967	0.000187353	0.0037403	HMGB3 HIST1H1C CENPF H2AFX CENPE
module_222	22	18	0.818182	5	11.8967	0.000187353	0.0037403	HMGB3 HIST1H1C CENPF H2AFX CENPE
BOYAULT_LIVER_CANCER_SUBCLASS_G3_UP	186	180	0.967742	16	3.05786	0.000191787	0.00381504	EZH2 CANT1 ZWILCH CENPM FANCI PRIM1 CEP55 CCNA2 MELK MAD2L1 TRIP13 SLC16A3 RAD51AP1 HN1 TTK G6PD
DNA_METABOLIC_PROCESS	253	218	0.86166	18	2.8259	0.000197999	0.00392449	POLQ RAD54L SMARCB1 FEN1 LIG1 CDT1 BRCA1 RNASEH2A EXO1 PRIM1 POLE2 CIB1 CHEK1 MCM2 FANCG RFC4 GMNN HELLS
RAS-Bildpathway	181	146	0.80663	14	3.31752	0.000217506	0.00429575	ABCA1 ANGPTL4 GK ITGA2 LHFPL2 PHLDA1 PPIF RUNX1 SEMA4B SESN3 SLC16A3 SLC20A1 SLC9A1 TIMP1
CHEN_HOXA5_TARGETS_9HR_DN	41	40	0.97561	7	6.58238	0.000226317	0.00444219	HMGB3 CKAP4 ANPEP H2AFX FEN1 TMEM97 SERPINH1
BENPORATH_ES_CORE_NINE_CORRELATED	100	81	0.81	10	4.38674	0.000226528	0.00444219	EZH2 HMGB3 HIF1A FOXM1 SOX4 AOF2 TRIP13 ILF2 HMGA1 E2F3
BHATTACHARYA_EMBRYONIC_STEM_CELL	77	67	0.87013	9	4.82749	0.000243512	0.00475837	TPX2 KIF4A AURKB SERPINH1 RCC2 ELOVL6 PTTG1 MAD2L2 CCNB1
RODWELL_AGING_KIDNEY_NO_BLOOD_UP	149	131	0.879195	13	3.44212	0.000258461	0.00503271	COL6A3 COL3A1 VARS COL1A1 TIMP1 SERPINH1 RAD54L RPN1 ANXA2 PLOD3 CKAP4 ABCC3 TNC
RICKMAN_TUMOR_DIFFERENTIATED_MODERATELY_VS_POORLY_UP	42	41	0.97619	7	6.38842	0.000265579	0.00513516	FANCI C19orf48 LPCAT3 CENPF E2F3 CCNF C16orf59
RICKMAN_TUMOR_DIFFERENTIATED_MODERATELY_VS_POORLY_DN	42	41	0.97619	7	6.38842	0.000265579	0.00513516	FANCI C19orf48 LPCAT3 CENPF E2F3 CCNF C16orf59
MARKS_HDAC_TARGETS_DN	14	11	0.785714	4	17.6501	0.000271537	0.00521967	CCNA2 BIRC5 TYMS HIF1A
CELL_PROLIFERATION_GO_0008283	501	367	0.732535	25	2.30722	0.000271838	0.00521967	RACGAP1 CDC7 UHRF1 EMP3 BNIPL UHRF2 NRP1 TTK TIMELESS CDCA7 KIF15 BRCA1 GLMN HELLS NRD1 TIMP1 LAMB1 KITLG TPX2 NDP PDGFRA CHEK1 CDKN3 CDK5 CKS2
GRUETZMANN_PANCREATIC_CANCER_UP	346	325	0.939306	23	2.40014	0.000275451	0.00527075	EMP3 PTGS1 CENPF NCBP2 CASP4 PKM2 MBOAT7 PYGL COL1A1 SERPINH1 KIAA0101 MCM6 CCNA2 SERPINE1 SHC1 MELK RFC4 SERPINA1 FAP TNFAIP6 GK ITGA2 CKS2
YE_METASTATIC_LIVER_CANCER	7	5	0.714286	3	46.203	0.000298379	0.00568746	SPP1 YES1 CENPE
KORKOLA_TERATOMA	32	30	0.9375	6	7.74769	0.000299286	0.00568746	AURKA FEN1 CDC20 CCNB1 DLGAP5 CKS2
BIOPOLYMER_METABOLIC_PROCESS	1633	1365	0.835885	66	1.64324	0.000313628	0.0059396	TARBP2 GTF3A NCBP2 TRIP13 EZH2 EFTUD2 CDT1 CDC20 FANCG RPS6KA4 PLOD3 E2F3 FUT8 PRDX4 CHST1 BACE2 RNASEH2A ATG7 CIB1 YES1 CCRN4L TFAP4 GMNN UHRF1 CLCF1 UHRF2 RUNX1 AURKA FEN1 IKBKE MCM2 PTTG1 USE1 APH1B POLQ RAD54L PABPC4 PLK4 NEK6 SF3B3 EXO1 HELLS MPDU1 HIF1A CPSF3 LIMK1 NPAS2 LIG1 PRIM1 CHEK1 RFC4 NAGPA STK19 SMARCC1 SMARCB1 SNAI2 ZBTB32 MAP4K4 BRCA1 RPN1 SARS2 HMGA1 ILF2 POLE2 RAGE CEBPD
module_253	21	20	0.952381	5	10.3125	0.000321755	0.00607271	KIF11 CENPE KIF14 TUBB3 ARSB
ROZANOV_MMP14_TARGETS_SUBSET	33	31	0.939394	6	7.43458	0.00036132	0.00679625	CHSY1 COL4A1 PTGS1 HIF1A LAMB1 SERPINH1
BHATI_G2M_ARREST_BY_2METHOXYESTRADIOL_UP	122	102	0.836066	11	3.76823	0.000371649	0.00696685	HIST1H1C SMOX CDC20 CCNB1 FAP TFRC GMNN DLGAP5 MAD2L1 AURKA LIMK1
REACTOME_INTEGRIN_CELL_SURFACE_INTERACTIONS	81	71	0.876543	9	4.51507	0.000379432	0.00708871	BSG ITGAE ITGA5 COL4A1 SPP1 COL1A1 LAMB1 ITGA2 TNC
KARAKAS_TGFB1_SIGNALING	15	12	0.8	4	15.441	0.000397172	0.00737033	BRCA1 BIRC5 MT2A FAP
VACUOLE_ORGANIZATION_AND_BIOGENESIS	12	12	1	4	15.441	0.000397172	0.00737033	NAGPA ABCA1 NDP ARSB
MORF_BUB3	260	254	0.976923	19	2.53827	0.000466704	0.00863169	NRD1 POLA2 PABPC4 NCBP2 ESPL1 LMNB2 IMPDH2 AURKB ILF2 RANGAP1 FEN1 TYMS FIBP KIAA0101 MCM6 MCM2 RFC4 GARS DDOST
ERBB2-mapk	303	275	0.907591	20	2.46393	0.000479603	0.00884068	FIBP MC1R PIK3R2 SUPT6H MPDU1 LRRC20 SARS2 FKBP11 SLC20A1 RFC5 MAD2L1 RFC4 TTK MELK PLK4 CENPE CENPF RPP40 POLQ ECT2
MORF_FEN1	59	59	1	8	4.87221	0.00050274	0.00923638	ESPL1 LMNB2 ACOT7 KIAA0101 MCM6 FOXM1 FEN1 CCNB1
GNF2_CDH11	25	22	0.88	5	9.09863	0.00051872	0.00946706	COL3A1 SERPINE1 COL1A1 LAMB1 SERPINH1
module_196	23	22	0.956522	5	9.09863	0.00051872	0.00946706	KIF11 CENPE KIF14 TUBB3 ARSB
MORF_RAD54L	94	90	0.957447	10	3.89135	0.000535936	0.0097491	CDC7 RFC4 GARS VARS GLMN RAD54L TRIP13 PABPC4 MCM2 TXLNA
module_412	13	13	1	4	13.7261	0.000559434	0.01011	ITGA2 TNC ITGAE ITGA5
SPINDLE_MICROTUBULE	15	13	0.866667	4	13.7261	0.000559434	0.01011	BIRC5 KIF11 KIF4A ZW10
MORF_CCNF	67	60	0.895522	8	4.7788	0.000564338	0.0101654	CDC7 FANCG RFC5 BRCA1 MAD2L1 TRIP13 PLK4 CCNF
KRIGE_RESPONSE_TO_TOSEDOSTAT_24HR_DN	990	882	0.890909	46	1.75729	0.00056835	0.0102045	MS4A3 TRIAP1 NCBP2 IKBIP NR1H3 KIF20B TRIP13 CD59 C7orf68 H2AFY HIST1H1C RPP40 CENPM MYO19 COX5A RPS6KA4 DUS3L KITLG TUBB3 SESN3 MAD2L1 NPM3 PRDX4 ATG7 CCRN4L SOX4 TFRC N6AMT2 PFAS DCUN1D5 TMEM97 CKS2 NAGPA TXNDC17 EIF4E2 HN1 RANGAP1 BZW2 NOP14 TTC26 ACOT7 C4orf48 RP11-529I10.4 POLR2H P2RY6 VARS
module_47	216	200	0.925926	16	2.7218	0.000624271	0.0111722	EMP3 HIF1A LAMB1 PLOD1 MLLT11 CKAP4 TNC COL6A3 COL3A1 COL4A1 COL1A1 PDGFRA SERPINE1 BMP1 FAP TNFAIP6
FARMER_BREAST_CANCER_BASAL_VS_LULMINAL	329	281	0.854103	20	2.40638	0.000630177	0.0112415	C14orf143 FOXM1 MCM10 RAD51AP1 TTK PRDX4 TPX2 KIF14 CANT1 PSME4 SLC7A8 PDSS1 CHEK1 PTTG1 CDC20 CCNE1 KIF4A MELK E2F3 FUT8
REACTOME_HEMOSTASIS	274	220	0.80292	17	2.62355	0.000634584	0.0112838	TIMP1 CD63 BSG ANGPT2 ITGA5 TREM1 COL1A1 SLC7A8 YES1 SERPINE1 GP1BA SHC1 SERPINA1 SLC16A3 DAGLB ITGA2 PIK3R2
NON_MEMBRANE_BOUND_ORGANELLE	617	505	0.818476	30	1.99688	0.000711179	0.0125649	BIRC5 AURKA TTK TIMELESS H2AFY RPP40 KIF15 CDT1 CDCA5 MCM2 CDC20 KIF4A SUV39H1 HELLS OIP5 SMC2 KIF11 KIF22 CENPF CENPE ZW10 ESPL1 MAD2L1 ILF2 TPX2 ZWILCH CHEK1 RFC4 RFC5 ANLN
INTRACELLULAR_NON_MEMBRANE_BOUND_ORGANELLE	617	505	0.818476	30	1.99688	0.000711179	0.0125649	BIRC5 AURKA TTK TIMELESS H2AFY RPP40 KIF15 CDT1 CDCA5 MCM2 CDC20 KIF4A SUV39H1 HELLS OIP5 SMC2 KIF11 KIF22 CENPF CENPE ZW10 ESPL1 MAD2L1 ILF2 TPX2 ZWILCH CHEK1 RFC4 RFC5 ANLN
LEE_LIVER_CANCER_DENA_UP	59	48	0.813559	7	5.29554	0.000719073	0.0126237	COL4A1 ANXA2 SPP1 CD63 MCM6 KIF11 RGS2
VERRECCHIA_EARLY_RESPONSE_TO_TGFB1	51	48	0.941176	7	5.29554	0.000719073	0.0126237	CDH6 COL6A3 BSG COL3A1 TIMP1 CD59 SERPINE1
HAMAI_APOPTOSIS_VIA_TRAIL_DN	126	94	0.746032	10	3.70456	0.000757265	0.0131576	HIF1A PYCR1 S100A3 SHC1 SOX4 NR1H3 ANGPTL4 MRPL2 FHOD1 FXYD5
REACTOME_POLYMERASE_SWITCHING	14	14	1	4	12.3554	0.000763762	0.0131576	POLA2 PRIM1 RFC4 RFC5
SPINDLE_POLE	17	14	0.823529	4	12.3554	0.000763762	0.0131576	KIF11 CENPF TPX2 ZW10
MITOTIC_SISTER_CHROMATID_SEGREGATION	16	14	0.875	4	12.3554	0.000763762	0.0131576	CDCA5 CENPE ESPL1 ZW10
SISTER_CHROMATID_SEGREGATION	17	14	0.823529	4	12.3554	0.000763762	0.0131576	CDCA5 CENPE ESPL1 ZW10
MICROTUBULE_MOTOR_ACTIVITY	16	14	0.875	4	12.3554	0.000763762	0.0131576	KIF11 KIF22 KIF4A CENPE
INTRACELLULAR_SIGNALING_CASCADE	648	485	0.748457	29	2.00904	0.00078438	0.0134669	SLC35B2 TRIAP1 CLCF1 DBNL NEK6 ECT2 MAP4K4 BRCA1 IKBKE CCNA2 RPS6KA4 IRAK1 HMOX1 SPRED1 ABCA1 GAP43 MC1R MAPK13 CARD9 STYXL1 LIMK1 PRDX4 TREM1 CANT1 P2RY6 CHEK1 YWHAE SLC20A1 SHC1
TURASHVILI_BREAST_DUCTAL_CARCINOMA_VS_LOBULAR_NORMAL_UP	72	63	0.875	8	4.51704	0.000786582	0.0134669	RACGAP1 MELK COL3A1 COL1A1 FANCI PPIL5 ANLN FUT8
PUJANA_ATM_PCC_NETWORK	1418	1151	0.811707	56	1.64026	0.000792509	0.0135226	CHAF1B RAD54L FANCI GTF3A SHMT2 RNASEH2B PLK4 NCBP2 ST3GAL2 KIF20B TIMELESS EZH2 H2AFY KIAA0101 CDC20 IRAK1 SMC2 MRPL3 ESPL1 GDI2 MAD2L1 NPM3 PPP2R1B FRAG1 FAM120A TFAP4 RFC4 XPNPEP1 PFAS CDC7 SGPL1 SMARCB1 AURKB RUNX1 AURKA RAD51AP1 NOP14 LPCAT3 BRCA1 IKBKE MCM4 MCM6 CCNA2 MCM2 CCNF CCNE1 GP1BA BLMH ZC3HAV1 DDX52 ITPKC HNRNPF OIP5 M6PRBP1 FOXM1 ILF2
GNF2_MMP1	32	24	0.75	5	8.14089	0.000794725	0.0135226	PLOD1 TNFAIP6 PTGS1 SERPINE1 SERPINH1
ROY_WOUND_BLOOD_VESSEL_UP	50	49	0.98	7	5.16874	0.000816466	0.0138075	BMP1 ANGPT2 COL3A1 COL4A1 NRP1 TIMP1 NID2
SU_TESTIS	77	49	0.636364	7	5.16874	0.000816466	0.0138075	EZH2 RFC4 OIP5 AURKA CDKN3 TTK CCNB1
MORF_PPP1CC	153	148	0.96732	13	3.00537	0.000836537	0.0141038	TYMS PABPC4 SHMT2 MCM6 MCM2 PTTG1 SMARCC1 ESPL1 RFC4 LMNB2 GARS IMPDH2 NPM3
NUCLEOBASENUCLEOSIDENUCLEOTIDE_AND_NUCLEIC_ACID_METABOLIC_PROCESS	1208	1027	0.850166	51	1.67113	0.000872817	0.014656	PMM2 UGDH POLQ RAD54L PABPC4 TARBP2 GTF3A NCBP2 TRIP13 TIMELESS EZH2 EFTUD2 CDT1 SF3B3 EXO1 FANCG RPS6KA4 HELLS NUDT5 E2F3 HIF1A CPSF3 NPAS2 LIG1 RNASEH2A PRIM1 CIB1 CHEK1 CCRN4L TFAP4 RFC4 GMNN UHRF1 SMARCC1 SMARCB1 SNAI2 ZBTB32 RUNX1 FEN1 TYMS BRCA1 SARS2 MCM2 PTTG1 HMGA1 ABCA1 CENPF ILF2 POLR2H POLE2 CEBPD
PROTEIN_HETERODIMERIZATION_ACTIVITY	77	64	0.831169	8	4.43583	0.00087459	0.014656	BIRC5 HIF1A TARBP2 PPP2R1B PDSS1 SMC2 CENPF TIMELESS
module_122	138	113	0.818841	11	3.35919	0.000889389	0.014859	COL6A3 CDH6 ITGA5 COL3A1 COL4A1 LAMB3 COL1A1 LAMB1 NRP1 ITGA2 TNC
RESPONSE_TO_STRESS	497	400	0.804829	25	2.09965	0.00095783	0.0159542	POLQ RAD54L PABPC4 TRIAP1 PLOD1 CD59 FEN1 MAP4K4 BRCA1 SERPINH1 EXO1 CCNA2 GP1BA FANCG ITGA2 HIF1A GAP43 MAPK13 MAPKAPK3 LIG1 POLE2 CIB1 CHEK1 SERPINE1 TNFAIP6
AIYAR_COBRA1_TARGETS_DN	29	25	0.862069	5	7.7341	0.00096789	0.0159699	SOX4 HELLS KITLG MCM2 SLC20A1
LU_TUMOR_ANGIOGENESIS_UP	25	25	1	5	7.7341	0.00096789	0.0159699	EZH2 TNFAIP6 E2F3 SPP1 CCNE1
KOKKINAKIS_METHIONINE_DEPRIVATION_96HR_DN	72	65	0.902778	8	4.35717	0.000970323	0.0159699	BIRC5 CANT1 AURKB POLQ IRAK1 CDK5 FEN1 CCNB1
SCHUHMACHER_MYC_TARGETS_UP	69	65	0.942029	8	4.35717	0.000970323	0.0159699	POLR2H PRDX4 MRPL3 TFRC VARS PYCR1 TMEM97 SLC20A1
module_110	15	15	1	4	11.2293	0.00101566	0.0165682	GARS VARS HARS LIG1
module_275	16	15	0.9375	4	11.2293	0.00101566	0.0165682	ITGA2 TNC ITGAE ITGA5
ESTABLISHMENT_OF_ORGANELLE_LOCALIZATION	17	15	0.882353	4	11.2293	0.00101566	0.0165682	CDCA5 BIRC5 CENPF CENPE
GARGALOVIC_RESPONSE_TO_OXIDIZED_PHOSPHOLIPIDS_TURQUOISE_DN	53	51	0.962264	7	4.93387	0.00104235	0.0168543	ESPL1 KIF15 AURKA CCNA2 ELOVL6 CCNF CDC20
DASU_IL6_SIGNALING_UP	58	51	0.87931	7	4.93387	0.00104235	0.0168543	SOX4 NAGPA TNFAIP6 TMEM158 IRAK1 ANPEP CKS2
module_438	67	51	0.761194	7	4.93387	0.00104235	0.0168543	BIRC5 LAMB1 TNC KIF11 CENPF CENPE CDC20
HEDENFALK_BREAST_CANCER_BRCA1_VS_BRCA2	28	26	0.928571	5	7.36281	0.00116759	0.0188243	ILF2 PDGFRA YES1 FOXM1 DLGAP5
module_55	811	545	0.67201	31	1.90596	0.00118119	0.0189884	SBNO2 UGDH ABCC3 ITGA5 KIAA0101 SLC7A8 CDC20 SMOX SPP1 PDGFRA CPS1 TMEM97 CKS2 EMP3 SLMO1 MCM2 PTTG1 CCNF BMP1 IL1R1 HMOX1 ABCA1 COL6A3 COL3A1 COL4A1 PYGL COL1A1 ANPEP SERPINE1 SERPINA1 PHLDA1
TARTE_PLASMA_CELL_VS_B_LYMPHOCYTE_UP	77	67	0.87013	8	4.20952	0.00118691	0.0190249	PRDX4 TRAM2 PYCR1 DDOST RPN1 CKAP4 PLOD1 FUT8
PYEON_CANCER_HEAD_AND_NECK_VS_CERVICAL_UP	187	154	0.823529	13	2.87637	0.00120838	0.0193132	EZH2 HMGB3 CDC7 CDCA7 UHRF1 KIF15 C21orf45 CENPF RFC5 HELLS RAD51AP1 CENPK RMI1
ENK_UV_RESPONSE_EPIDERMIS_UP	292	254	0.869863	18	2.38919	0.00121577	0.0193752	HDHD1A NAGPA SHMT2 ESPL1 ANGPTL4 TNC C7orf68 TYMS ITGAE MAP4K4 PYGL PRIM1 CYB5R2 PDSS1 CDC20 LIPG SERPINA1 FXYD5
I_KAPPAB_KINASE_NF_KAPPAB_CASCADE	107	100	0.934579	10	3.45663	0.00122591	0.0194808	PRDX4 ECT2 CANT1 IKBKE SLC35B2 SLC20A1 CARD9 IRAK1 HMOX1 NEK6
PROTEIN_KINASE_CASCADE	282	234	0.829787	17	2.45198	0.00125797	0.0199329	SPRED1 SLC35B2 CLCF1 MAPK13 DBNL CARD9 NEK6 PRDX4 ECT2 MAP4K4 CANT1 IKBKE SLC20A1 SHC1 RPS6KA4 IRAK1 HMOX1
ZHAN_MULTIPLE_MYELOMA_CD2_DN	45	39	0.866667	6	5.6305	0.00129344	0.0203781	POLR2H HIST1H1C HN1 ANXA2 HMGA1 BZW2
module_403	44	39	0.886364	6	5.6305	0.00129344	0.0203781	MELK PLK4 MCM6 FEN1 CDC20 CCNB1
HASLINGER_B_CLL_WITH_11Q23_DELETION	19	16	0.842105	4	10.2937	0.00132067	0.0206308	PABPC4 PPP2R1B PCSK7 FUT8
BIOCARTA_ATRBRCA_PATHWAY	21	16	0.761905	4	10.2937	0.00132067	0.0206308	BRCA1 CHEK1 FANCG FANCD2
module_35	16	16	1	4	10.2937	0.00132067	0.0206308	GARS VARS HARS LIG1
VART_KSHV_INFECTION_ANGIOGENIC_MARKERS_UP	165	119	0.721212	11	3.17134	0.00136232	0.0212216	ANGPT2 PTGS1 HIF1A SPP1 TIMP1 PDGFRA ANPEP EPHB1 NRP1 SYN1 HMOX1
CONDENSED_CHROMOSOME	33	27	0.818182	5	7.02855	0.0013962	0.0216882	SUV39H1 SMC2 CHEK1 CENPF CENPE
module_38	455	366	0.804396	23	2.10753	0.00140518	0.0217666	POLA2 EMP3 SLMO1 ITGA5 SLC7A8 MCM2 CCNE1 BMP1 TRAM2 SLC16A3 IL1R1 HMOX1 PTGS1 ABCA1 MAPKAPK3 COL6A3 COL3A1 COL4A1 SPP1 COL1A1 PDGFRA ANPEP SERPINE1
module_321	108	102	0.944444	10	3.38105	0.00142657	0.022007	ITGA5 PLOD1 SHC1 SNAI2 MLLT11 CASP4 CKAP4 SLC16A3 PHLDA1 NEK6
LI_AMPLIFIED_IN_LUNG_CANCER	165	138	0.836364	12	2.96801	0.00142867	0.022007	PRDX4 UGDH SPP1 COL1A1 TIMP1 SOX4 DDOST PKM2 CKAP4 ABCC3 ENC1 SYN1
DOUGLAS_BMI1_TARGETS_UP	512	436	0.851562	26	1.99677	0.00149817	0.0230136	TRIAP1 TARBP2 PLOD1 GTF3A NUDT15 LMNB2 EIF4E2 TBC1D16 TRAM2 PLOD3 DUS3L HMGA1 E2F3 FXYD5 OIP5 KIF11 GDI2 NPAS2 NT5DC2 COL4A1 KIF20A YES1 CHEK1 TNFAIP6 PPIF CDKN3
MORF_DNMT1	107	103	0.962617	10	3.34448	0.00153648	0.0235366	TYMS POLA2 RAD54L PABPC4 MCM6 MCM2 ESPL1 RFC4 LMNB2 GARS
CELLULAR_BIOSYNTHETIC_PROCESS	312	260	0.833333	18	2.32905	0.00157951	0.0241291	PMM2 UGDH PTGS1 ABCA1 PABPC4 PLOD1 MRPL3 MTIF2 TYMS BACE2 BRCA1 RPL29 PYCR1 GLMN SARS2 PDSS1 MTRF1 EIF3C
WEIGEL_OXIDATIVE_STRESS_RESPONSE	30	28	0.933333	5	6.723	0.00165617	0.0250921	ITGA5 MCM4 CCNA2 HMGA1 PIK3R2
BLOOD_COAGULATION	43	28	0.651163	5	6.723	0.00165617	0.0250921	GP1BA CD59 PABPC4 ITGA2 SERPINE1
COAGULATION	44	28	0.636364	5	6.723	0.00165617	0.0250921	GP1BA CD59 PABPC4 ITGA2 SERPINE1
WU_HBX_TARGETS_3_UP	17	17	1	4	9.5016	0.00168429	0.0254484	TFAP4 TYMS CASP4 CDKN3
POSITIVE_REGULATION_OF_BIOLOGICAL_PROCESS	686	534	0.778426	30	1.87836	0.0017055	0.0256987	BIRC5 CDC7 SLC35B2 TARBP2 CLCF1 NCBP2 SMARCC1 CASP4 NRP1 ANGPTL4 RUNX1 TTK NEK6 ECT2 BRCA1 GLMN IKBKE HMGA1 HMOX1 HIF1A TIMP1 LAMB1 ABCA1 CARD9 ILF2 NPAS2 CANT1 ATG7 SLC20A1 CDK5
chr10q24	107	72	0.672897	8	3.87962	0.00189917	0.0285392	ELOVL3 ZDHHC16 CEP55 KIF11 TMEM180 PAPSS2 UBTD1 NPM3
DITTMER_PTHLH_TARGETS_UP	112	106	0.946429	10	3.23934	0.00190803	0.0285945	BSG TYMS SGPL1 SF3B3 CDCA3 RFC4 RFC5 RAB13 AP2S1 CKS2
BIOSYNTHETIC_PROCESS	460	375	0.815217	23	2.05238	0.00192419	0.0287588	PMM2 UGDH PABPC4 PLOD1 TYMS BRCA1 RPL29 GLMN RPN1 SARS2 MTRF1 MPDU1 FUT8 PTGS1 ABCA1 MRPL3 SGMS2 MTIF2 BACE2 ATG7 PYCR1 PDSS1 EIF3C
V$HIF1_Q5	179	143	0.798883	12	2.85382	0.00193535	0.0287701	PRDX4 HIF1A NRBF2 PGM3 C20orf72 FHOD1 NPAS2 ELOVL6 HMGA1 E2F3 LIG1 ENTPD7
V$HIF1_Q3	169	143	0.846154	12	2.85382	0.00193535	0.0287701	PRDX4 NANS NRBF2 PGM3 C20orf72 TFRC XPNPEP1 ELOVL6 HMGA1 E2F3 LIG1 ENTPD7
GARGALOVIC_RESPONSE_TO_OXIDIZED_PHOSPHOLIPIDS_YELLOW_UP	31	29	0.935484	5	6.44254	0.00194997	0.0289098	SGMS2 KITLG GK HMOX1 ENTPD7
REACTOME_SIGNALING_BY_PDGF	64	57	0.890625	7	4.34025	0.00202369	0.0298538	COL6A3 COL3A1 COL4A1 SPP1 COL1A1 PDGFRA PIK3R2
GNA15	130	125	0.961538	11	3.00328	0.00202444	0.0298538	MT1E RACGAP1 NANS ZWILCH SLC35B2 CPSF3 COX5A RAB13 WDR54 IRAK1 CKS2
KAN_RESPONSE_TO_ARSENIC_TRIOXIDE	120	107	0.891667	10	3.20573	0.00204686	0.0301041	MT1E NDP MT2A TMEM158 KIF20A PDGFRA SERPINE1 DLGAP5 PHLDA1 HMOX1
RESPONSE_TO_DNA_DAMAGE_STIMULUS	160	144	0.9	12	2.83201	0.00205253	0.0301074	BRCA1 POLQ EXO1 RAD54L TRIAP1 POLE2 CCNA2 CIB1 CHEK1 FANCG FEN1 LIG1
SCIBETTA_KDM5B_TARGETS_DN	78	73	0.935897	8	3.81977	0.00207533	0.0303614	ECT2 BRCA1 OIP5 DLGAP5 AURKA CDCA3 TTK CCNB1
VERRECCHIA_RESPONSE_TO_TGFB1_C2	19	18	0.947368	4	8.8228	0.00211199	0.0308161	CDH6 COL6A3 COL3A1 TIMP1
module_128	98	90	0.918367	9	3.45163	0.00212433	0.0309145	FCGR1A TIMP1 PDGFRA TMEM49 CEBPD FAP TNFAIP6 CD63 IL1R1
MICROTUBULE_CYTOSKELETON	148	126	0.851351	11	2.97697	0.00215671	0.0313034	BIRC5 TPX2 KIF15 KIF11 CENPF ZW10 CDC20 KIF4A ESPL1 AURKA TTK
ZHANG_RESPONSE_TO_CANTHARIDIN_DN	60	58	0.966667	7	4.25467	0.00224014	0.0324292	POLR2H MRPL3 FANCG RFC5 RPL29 PRIM1 GTF3A
XU_RESPONSE_TO_TRETINOIN_DN	10	9	0.9	3	15.412	0.00227977	0.0327507	RAGE ANXA2 GARS
RODRIGUES_NTN1_AND_DCC_TARGETS	35	30	0.857143	5	6.18451	0.00228011	0.0327507	MT1E H2AFY NFKBIZ ITGA2 MT2A
CHROMATIN	35	30	0.857143	5	6.18451	0.00228011	0.0327507	H2AFY HELLS MCM2 OIP5 TIMELESS
RICKMAN_TUMOR_DIFFERENTIATED_WELL_VS_POORLY_DN	374	292	0.780749	19	2.17936	0.00241021	0.0345297	PTGS1 HIF1A TSPAN5 M6PRBP1 ITPRIP TXNDC17 SH3BGRL3 CASP4 SGMS2 HN1 BSG TREM1 SLC9A1 NRBF2 PCSK7 BMP1 ZC3HAV1 SEMA4B MAFB
RUTELLA_RESPONSE_TO_HGF_UP	418	382	0.913876	23	2.01147	0.00243355	0.0347427	SGPL1 NR1H3 ANXA2 NRP1 RUNX1 CD63 CD59 ABCC3 TBC1D16 LHFPL2 APOO PLOD3 IL1R1 MT2A SPP1 NDP SERPINE1 TNFAIP6 TFRC PPIF ARHGAP22 RAB13 TMEM97
WANG_CISPLATIN_RESPONSE_AND_XPC_DN	142	128	0.901408	11	2.92571	0.00244229	0.0347427	EFTUD2 CDC7 SLC9A1 PDGFRA DDX52 TNFAIP6 CASP4 NRP1 RUNX1 IL1R1 NOP14
V$E2F_01	56	44	0.785714	6	4.88871	0.00245045	0.0347427	RFC5 PCSK1 MCM4 H2AFX MCM2 E2F3
module_61	50	44	0.88	6	4.88871	0.00245045	0.0347427	BLMH ANGPT2 GARS IMPDH2 SHMT2 YWHAE
PUJANA_BREAST_CANCER_LIT_INT_NETWORK	101	92	0.910891	9	3.36802	0.00247263	0.0347427	FANCD2 CCNA2 CHEK1 H2AFX CCNB1 CCNE1 FANCG RFC4 AURKA
module_79	100	92	0.92	9	3.36802	0.00247263	0.0347427	FCGR1A TIMP1 PDGFRA TMEM49 CEBPD FAP TNFAIP6 CD63 IL1R1
module_170	100	92	0.92	9	3.36802	0.00247263	0.0347427	FCGR1A TIMP1 PDGFRA TMEM49 CEBPD FAP TNFAIP6 CD63 IL1R1
GRADE_COLON_CANCER_UP	737	645	0.87517	34	1.75827	0.00247534	0.0347427	PABPC4 GTF3A ST3GAL2 SMARCC1 CD63 EIF4E2 TXLNA EZH2 HIST1H1C H2AFY CDCA7 RPL29 MYO19 RPN1 MLEC CDC20 TMEM49 GARS DDOST PLOD3 IRAK1 HMGA1 G6PD FXYD5 C19orf48 CD82 PITPNM1 MAPK13 FERMT1 GDI2 ILF2 STXBP5 PPIF CKS2
KEGG_FOCAL_ADHESION	201	167	0.830846	13	2.63136	0.0024981	0.0349734	LAMB3 LAMB1 TNC COL6A3 ITGA5 COL3A1 COL4A1 SPP1 COL1A1 PDGFRA SHC1 ITGA2 PIK3R2
KRIGE_RESPONSE_TO_TOSEDOSTAT_6HR_DN	890	796	0.894382	40	1.67694	0.00253388	0.0353848	MS4A3 TRIAP1 NCBP2 IKBIP KIF20B TRIP13 CD59 C7orf68 H2AFY CENPM COX5A RPS6KA4 DUS3L KITLG TUBB3 SESN3 MAD2L1 PRDX4 ATG7 CCRN4L SOX4 SEMA4B TFRC N6AMT2 PFAS DCUN1D5 TMEM97 CKS2 NAGPA TXNDC17 EIF4E2 HN1 RANGAP1 BZW2 TTC26 ACOT7 RP11-529I10.4 POLR2H P2RY6 VARS
module_189	23	19	0.826087	4	8.23481	0.00260913	0.0362525	EZH2 HIST1H1C H2AFX CHAF1B
DNA_INTEGRITY_CHECKPOINT	23	19	0.826087	4	8.23481	0.00260913	0.0362525	CDT1 CCNA2 CHEK1 TRIAP1
POSITIVE_REGULATION_OF_I_KAPPAB_KINASE_NF_KAPPAB_CASCADE	80	76	0.95	8	3.65007	0.00268189	0.0371701	ECT2 CANT1 IKBKE CARD9 SLC35B2 HMOX1 SLC20A1 NEK6
VERHAAK_AML_WITH_NPM1_MUTATED_UP	180	149	0.827778	12	2.72763	0.00272883	0.0377261	HIST1H1C TREM1 SERPINA1 SLC2A6 SAT1 ARHGAP22 RUNX1 CARD9 SLC16A3 PHLDA1 MAFB HMOX1
TRANSFERASE_ACTIVITY_TRANSFERRING_PHOSPHORUS_CONTAINING_GROUPS	413	340	0.823245	21	2.06371	0.00273674	0.037741	POLQ STK19 PLK4 NRP1 PKM2 TTK NEK6 MAP4K4 IKBKE IRAK1 GALK1 MAPK13 PAPSS2 MAPKAPK3 SGMS2 LIMK1 PRIM1 POLE2 PDGFRA CDK5 PIK3R2
LEE_LIVER_CANCER_MYC_E2F1_UP	53	45	0.849057	6	4.76361	0.00275347	0.0377834	ANXA2 SPP1 COL1A1 MAD2L1 CD63 KIF20A
MOREAUX_B_LYMPHOCYTE_MATURATION_BY_TACI_DN	46	45	0.978261	6	4.76361	0.00275347	0.0377834	EZH2 RACGAP1 TYMS CHEK1 MCM2 FIBP
ACTAYRNNNCCCR_UNKNOWN	301	274	0.910299	18	2.19968	0.00279902	0.0383134	SHMT2 ZW10 ESPL1 RANGAP1 FEN1 LIG1 RPP40 BRCA1 RNASEH2A STXBP5 EXO1 PRIM1 CDCA3 TFAP4 FANCG AP2S1 KDELC1 CYB561D2
LIU_PROSTATE_CANCER_UP	94	77	0.819149	8	3.59709	0.00291218	0.039666	SOX4 ST14 CANT1 PYCR1 GGCT SLC35B2 SRPRB BZW2
BROWNE_HCMV_INFECTION_16HR_DN	84	77	0.916667	8	3.59709	0.00291218	0.039666	TRAM2 NR1H3 NRP1 COL1A1 NDP SERPINH1 RUNX1 ANPEP
STEIN_ESRRA_TARGETS	527	482	0.914611	27	1.86686	0.00296644	0.0403057	NAGPA SMARCC1 SEC14L2 AURKA FEN1 NANS LPCAT3 MYO19 MCM4 COX5A MTRF1 APOO TRAM2 WDR67 GK SLC2A6 SLC16A3 TMEM132A MAFB LAMB1 M6PRBP1 SMC2 NPM3 PDSS1 SAMM50 PPIF MRPL2
DANG_REGULATED_BY_MYC_UP	68	61	0.897059	7	4.01763	0.00299773	0.040631	EFTUD2 TYMS TFRC VARS SERPINE1 YWHAE SLC20A1
POSITIVE_REGULATION_OF_CELLULAR_PROCESS	645	507	0.786047	28	1.83996	0.00305724	0.041266	BIRC5 CDC7 SLC35B2 CLCF1 NCBP2 SMARCC1 CASP4 NRP1 RUNX1 TTK NEK6 ECT2 BRCA1 GLMN IKBKE HMGA1 HMOX1 HIF1A TIMP1 LAMB1 ABCA1 CARD9 ILF2 NPAS2 CANT1 ATG7 SLC20A1 CDK5
HEMOSTASIS	48	32	0.666667	5	5.72516	0.0030595	0.041266	GP1BA CD59 PABPC4 ITGA2 SERPINE1
VANTVEER_BREAST_CANCER_ESR1_DN	223	192	0.860987	14	2.45282	0.00316966	0.0423874	ST14 HIF1A RAD54L ILF2 TTK P2RY6 CEP55 PSME4 MCM6 CYB5R2 CDC20 MELK SLC2A6 ANLN
LYSOSOMAL_TRANSPORT	10	10	1	3	13.2111	0.00318087	0.0423874	USE1 NAGPA ARSB
ENDONUCLEASE_ACTIVITY_GO_0016893	11	10	0.909091	3	13.2111	0.00318087	0.0423874	FEN1 RPP40 EXO1
WU_HBX_TARGETS_2_UP	22	20	0.909091	4	7.72056	0.00318097	0.0423874	CASP4 ANPEP CDKN3 YWHAE
module_421	24	20	0.833333	4	7.72056	0.00318097	0.0423874	HIST1H1C CENPF CENPE H2AFX
LOPEZ_MBD_TARGETS	873	784	0.898053	39	1.65681	0.00339658	0.0451516	BIRC5 RAD54L PKM2 CD63 HIST1H1C ITGA5 SUPT6H IRAK1 ITGA2 TUBB3 GDI2 ATG7 SPP1 YES1 PLSCR3 YWHAE SHC1 PPIF CLCF1 SSU72 RANGAP1 TNC SERPINH1 RPN1 PTTG1 BMP1 GARS IL1R1 MT2A KIF11 PITPNM1 ILF2 POLR2H P2RY6 WDR18 SERPINE1 RAGE SERPINA1 CDK5
V$TCF1P_Q6	184	134	0.728261	11	2.78192	0.00348709	0.0462437	POLA2 HIF1A PABPC4 CENPF KITLG ITPKC GMNN RANGAP1 E2F3 MTIF2 FXYD5
GCM_AIP	37	33	0.891892	5	5.52079	0.00351384	0.0464869	TRIP13 SMARCC1 ILF2 BLMH LMNB2
SENESE_HDAC2_TARGETS_UP	112	97	0.866071	9	3.17563	0.0035434	0.046766	PSME4 NFKBIZ PLK4 MCM4 SUPT6H TFRC PPP2R1B DUS3L HMGA1
LIEN_BREAST_CARCINOMA_METAPLASTIC_VS_DUCTAL_UP	80	63	0.7875	7	3.87379	0.00360228	0.0474301	NT5DC2 KIF14 FERMT1 PLOD1 TMEM158 S100A3 HMOX1
PICCALUGA_ANGIOIMMUNOBLASTIC_LYMPHOMA_UP	202	195	0.965347	14	2.41172	0.003644	0.0478653	LAMB1 SPRED1 NR1H3 PAPSS2 CD63 ABCC3 TNC COL3A1 COL4A1 COL1A1 SERPINH1 PDGFRA RAB13 PRRX1
REGULATION_OF_I_KAPPAB_KINASE_NF_KAPPAB_CASCADE	86	80	0.930233	8	3.44665	0.00369642	0.0484388	ECT2 CANT1 IKBKE CARD9 SLC35B2 HMOX1 SLC20A1 NEK6
SWEET_KRAS_TARGETS_UP	21	21	1	4	7.26369	0.00383263	0.0496357	PHLDA1 SHC1 MTIF2 MT2A
module_127	26	21	0.807692	4	7.26369	0.00383263	0.0496357	EZH2 HIST1H1C H2AFX CHAF1B
ORGANELLE_LOCALIZATION	24	21	0.875	4	7.26369	0.00383263	0.0496357	CDCA5 BIRC5 CENPF CENPE
RIBONUCLEASE_ACTIVITY	25	21	0.84	4	7.26369	0.00383263	0.0496357	RPP40 RNASEH2A FEN1 EXO1
MOTOR_ACTIVITY	28	21	0.75	4	7.26369	0.00383263	0.0496357	KIF4A KIF11 KIF22 CENPE
