# Supplementary material for: JAK2-Centered Interactome Hotspot Identified by an Integrative Network Algorithm in Acute Stanford Type A Aortic Dissection
Source: PLoS One. 2014 Feb 24;9(2):e89406. doi: 10.1371/journal.pone.0089406 (PMC3933461; doi:10.1371/journal.pone.0089406)
Supplement: Table S2 — The GSEA enrichment table for the downregulated genes. (XLS) [file pone.0089406.s004.xls]

## Sheet: MSigDB-summary-CC-DN.txt
Table S2. The GSEA enrichment table for the downregulated genes.
Gene List	nList	nRep	fRep	nOVLAP	OR	pvalue	adjPval	Genes
LIU_PROSTATE_CANCER_DN	467	403	0.862955	55	5.32188	2.45826e-20	1.35942e-16	CALD1 FZD7 RAVER2 PER3 ALDH2 ANO1 PGR LOC387882 RASL12 ADCY9 FAM80B PKD2 FERMT2 TUB SSPN CAV2 WFS1 GRK5 ITGA9 HLF MYL9 TBC1D1 PDLIM1 ENAH TPM2 TPM1 FHOD3 MRVI1 LOC728264 TIMP3 FLNA CFL2 TGFB1I1 SCRG1 CSRP1 PPP1R12B GPD1L SORBS1 PPP1R12A MCAM C3orf64 ACTG2 C1orf106 SLMAP MSRB3 MYOCD NR3C2 CRIM1 ZBTB47 HSPB8 C9orf3 SLC24A3 PODN NEXN C20orf194
V$SRF_Q6	211	171	0.810427	27	6.02059	4.57206e-12	1.26417e-08	MYADM CALD1 TPM2 FLNA PLN CFL2 TGFB1I1 PDLIM3 RAI2 EFHD1 RASD2 PPP1R12A MBNL1 ACTG2 ROCK2 RAP1A ITGA7 LDB3 LPP JPH2 CNN1 SLC25A4 TES DMPK PODN MYL9 KCNMB1
V$SRF_C	175	151	0.862857	25	6.35158	9.80012e-12	1.80649e-08	CALD1 ITGA7 LDB3 MRVI1 TUFT1 LPP DNAJB4 FLNA CFL2 PLN DSTN TGFB1I1 JPH2 CNN1 SLC25A4 EFHD1 DMPK RASD2 MYL9 KCNMB1 PPP1R12A MBNL1 MCAM ACTG2 ROCK2
RODRIGUES_THYROID_CARCINOMA_ANAPLASTIC_DN	512	460	0.898438	45	3.55517	1.53962e-11	2.12853e-08	CALM1 FZD1 MLPH PDLIM5 AGTR1 FAM80B ASMTL MYLIP CAV2 WFS1 GRK5 RGS5 GNAI1 LBH IL17D TBC1D1 BEX4 GSN EPM2AIP1 NDFIP1 MEF2C TIMP3 SKP1 ELF2 CSRP1 FYCO1 GPD1L TMED4 BRP44L MCAM NEDD9 FNBP1 TOB1 ZBTB47 WASF3 ATOH8 C9orf3 CYFIP2 SLC25A4 CBX7 KIAA1671 TMEM178 PARM1 SNX1 TEF
module_1	361	346	0.958449	38	4.01259	2.12356e-11	2.34866e-08	CALD1 TMEM47 CAP2 TPM2 TPM1 PDLIM5 IGFBP6 LDOC1 ALDH1A1 FLNA MFAP4 CSRP1 PDLIM3 PPP1R12B ZYX MBNL1 CD151 GEM ACTG2 PDZRN3 PKD1 CAV2 WFS1 SFRP1 DBP ITGA7 RGS5 CRIM1 FSTL3 HSPB2 FBXL7 CNN1 RFTN1 ZBTB20 TES FILIP1L MYL9 KCNMB1
PAPASPYRIDONOS_UNSTABLE_ATEROSCLEROTIC_PLAQUE_DN	43	42	0.976744	13	14.0818	2.93231e-10	2.70261e-07	PKD2 PAM NOV ADCY9 KCNMB1 DSTN TPM1 MYLIP CRIM1 C1orf24 ACTC1 RASL12 GRK5
V$SRF_Q4	191	160	0.837696	23	5.34806	1.21201e-09	9.57489e-07	CALD1 TPM2 TPM1 LPP FLNA CFL2 DSTN TGFB1I1 JPH2 CNN1 CSRP1 SORT1 SLC25A4 EFHD1 RASD2 PODN MYL9 KCNMB1 PPP1R12A MBNL1 ACTG2 TBL1X ROCK2
EBAUER_MYOGENIC_TARGETS_OF_PAX3_FOXO1_FUSION	50	37	0.74	11	13.2387	1.13266e-08	7.82951e-06	MEF2C MEF2D CASQ2 TPM1 MYOM1 LDB3 PDLIM5 CTF1 SGCD SMPX DES
ACTIN_CYTOSKELETON	127	100	0.787402	17	6.46624	1.38887e-08	8.53383e-06	TPM2 TPM1 MYOM1 PDLIM5 AMPH FLNA CLIC5 STK38L ACTR1B SORBS1 MYL9 CAPZA2 ABLIM2 ACTC1 PKD2 GSN SORBS2
V$SRF_Q5_01	191	154	0.806283	21	5.01076	1.66843e-08	9.22642e-06	MYADM CALD1 TPM2 LPP TIMP3 FLNA UBE2H CFL2 PLN DSTN TGFB1I1 CNN1 CSRP1 SLC25A4 RAI2 EFHD1 PODN MYL9 PPP1R12A MBNL1 ACTG2
SENESE_HDAC1_AND_HDAC2_TARGETS_DN	228	186	0.815789	23	4.48811	2.29989e-08	1.15622e-05	CALD1 ACADL CAP2 TPM1 LRRC1 TIMP3 MGST3 MN1 PPP2R2B ZNF219 NPTXR F8 ZNF362 TUFT1 DSTN C5orf46 LBH RBMS3 MYL9 NEXN DACT1 PDLIM1 EBF1
AACTTT_UNKNOWN	1475	1069	0.724746	67	2.21337	4.9334e-08	2.27347e-05	ATP7A SPARCL1 LRRC1 ANXA11 APBB2 SMPX FILIP1 MAP4K3 ITM2C GNAI1 RHOQ MEF2C ENAH MRVI1 TIMP3 DDX46 SORBS1 PPP1R12A GEM PPP2R2B ZNF219 TOB1 CRIM1 RBMS3 SGCD SNX1 TEF CALD1 CALM1 FZD7 STIM1 ALDH1A1 PDLIM3 CASQ2 ID2 VLDLR LARGE ROCK2 ADRA1B MYLIP CPEB2 BTC ESR1 SLC24A4 NXPH3 C1QTNF7 MYOZ2 ZCCHC5 STK38L FYCO1 PAPD5 MPP2 LMO3 MBNL1 MN1 CNTN4 NLGN1 NR3C2 OXCT1 NPTXR RAB23 SLC24A3 CBX7 PURA VIPR2 LRRN1 D…
module_2	378	348	0.920635	32	3.24959	6.41642e-08	2.72945e-05	TMEM47 CAP2 TPM2 TPM1 IGFBP6 LDOC1 LAMA5 TIMP3 ALDH1A1 FLNA MFAP4 CSRP1 PPP1R12B MBNL1 CD151 GEM ACTG2 CAV2 MOAP1 SFRP1 ITGA7 RGS5 CRIM1 FSTL3 HSPB2 SCHIP1 CNN1 DYNC1I1 RFTN1 MYL9 RTN1 ZEB1
KEGG_VASCULAR_SMOOTH_MUSCLE_CONTRACTION	115	86	0.747826	15	6.64748	6.94614e-08	2.74372e-05	CALD1 CALM1 PPP1R14A MRVI1 AGTR1 PPP1R12B ADCY9 PLCB4 MYL9 KCNMB1 PPP1R12A ACTG2 RAMP1 ROCK2 ADRA1B
CAGCTG_V$AP4_Q5	1151	820	0.712424	55	2.35408	1.00317e-07	3.69836e-05	SPOP IGFBP6 CD9 UBE2H PLN APBB2 RASL12 FILIP1 C20orf177 LDB3 NTF3 DES MYADM MEF2C MEF2D MRVI1 LAMA5 SORBS1 GEM DNAJB5 TOB1 RERG ATOH8 RBMS3 PODN TEF ADRA2C BCL7A STIM1 ALDH1A1 CAMK2G GRK5 ESR1 HSPB2 DMPK KCNMB1 NXPH3 MYOZ2 TPM2 CPEB4 MBNL1 MCAM ACTG2 ANKRD12 CNTN4 NR3C2 CBX6 AMPH SLC24A3 PAK7 PURA MYOZ1 PAM LRRN1 DACT1
module_201	50	36	0.72	10	12.0068	1.09319e-07	3.77835e-05	PPP1R12B CALD1 CASQ2 KCNMB1 MYOM1 PPP1R12A ACTC1 PLN ROCK2 SSPN
BERTUCCI_MEDULLARY_VS_DUCTAL_BREAST_CANCER_DN	161	143	0.888199	19	4.84486	1.22495e-07	3.86009e-05	CALD1 TPM2 MRVI1 RGS5 LOC728264 TIMP3 FLNA TGFB1I1 C9orf3 ANO1 SORT1 LIMS2 MYL9 KCNMB1 DACT3 ACTG2 C20orf194 FERMT2 MSRB3
CTAWWWATA_V$RSRFC4_Q2	284	188	0.661972	22	4.20528	1.25645e-07	3.86009e-05	MYOZ2 TPM2 CFL2 EFHD1 CASQ2 CPEB4 RASGRP2 MGST3 DNAJA4 SMPX ESR1 NPTXR ITGA7 BAMBI SLC25A4 PURA RHOQ MYOZ1 CKB SGCD DES TEF
ATATGCA,MIR-448	187	145	0.775401	19	4.76795	1.5318e-07	4.45835e-05	MEF2C CPEB2 PLEKHA6 NLGN1 RAVER2 KCNB1 GNAI1 ELF2 APBB2 PURA SERTAD2 UBE2W BRP44L VLDLR DACT1 SIRT1 NTF3 CRY1 CNTN4
KINSEY_TARGETS_OF_EWSR1_FLII_FUSION_DN	318	291	0.915094	28	3.39937	1.69731e-07	4.69307e-05	MEF2C MEF2D MYOM1 SPARCL1 LDOC1 ALDH1A1 UBE2H NOV ZYX LMO3 DACT3 GEM MAP2 MYLIP FOXC1 C6orf145 RGS5 TUFT1 ITM2C ATOH8 LIMCH1 GNAI1 CHES1 RBMS3 DAPL1 GSN EBF1 GULP1
GCANCTGNY_V$MYOD_Q6	684	483	0.70614	38	2.75207	2.271e-07	5.9803e-05	CALM1 ADRA2C FCER1A BCL7A SPOP STIM1 IGFBP6 ALDH1A1 PLN APBB2 RASD2 SMPX GRK5 ITGA7 LDB3 TUFT1 STRN3 DMPK TBL1X DES MEF2D TPM2 ZCCHC5 LAMA5 MPP2 LMO3 MBNL1 MCAM ATOH8 SLC24A3 CYFIP2 PURA PAM LRRN1 SOX15 TRIM23 DACT1 TEF
TGAATGT,MIR-181A,MIR-181B,MIR-181C,MIR-181D	427	350	0.819672	31	3.11118	2.39092e-07	6.0099e-05	PDLIM5 PLS1 PER2 CAMK2G ADCY9 ESR1 LPP SCHIP1 HLF TARDBP TBC1D1 TSC22D2 SIRT1 TBL1X ENAH TIMP3 PPP1R12B GPD1L LMO3 CPEB4 CNTN4 NPTXR USP42 CRIM1 ADARB1 PAK7 ACVR2A CBX7 PAM PCGF2 LRRN1
FLECHNER_BIOPSY_KIDNEY_TRANSPLANT_REJECTED_VS_OK_DN	544	467	0.858456	37	2.76992	2.76704e-07	6.65294e-05	CALM1 COMT PDLIM5 CD9 ALDH2 DUSP3 GPC5 ESD DSTN HADH SFRS2IP STRN3 BEX4 CA4 ACAT1 CAP2 CLIC5 ZDHHC17 EFHD1 GPD1L PDZRN3 AKAP11 NDUFS4 NR3C2 OXCT1 TOB1 MUT BAMBI BCKDHB HIBCH KANK1 SLC25A4 COBLL1 SNRPD3 SEPT10 PARM1 GULP1
VECCHI_GASTRIC_CANCER_EARLY_DN	360	247	0.686111	25	3.58251	3.01085e-07	6.9375e-05	TMEM47 ALDH1A1 BEX5 PLN CFL2 RAI2 AGTR1 CASQ2 MYOC VLDLR DNER TTLL7 THSD4 SORBS2 NR3C2 SFRP1 LDB3 HSPB8 RAB9B HLF CNN1 SYNM C14orf132 RIMS3 EBF1
MASSARWEH_TAMOXIFEN_RESISTANCE_UP	568	474	0.834507	37	2.72428	3.99499e-07	8.83692e-05	LRRC1 DIDO1 CAMK2G RAI2 TAPT1 DNAJA4 FERMT2 ROCK2 CAV2 C1orf24 SCHIP1 CD46 BEX4 EBF1 MEF2A ENAH ACAT1 CFL2 STK38L YIPF6 PAPD5 C3orf70 C3orf64 MARK1 OXCT1 AKTIP LIMCH1 BAMBI ACVR2A KANK1 C4orf18 RFTN1 COBLL1 LATS2 CAB39 PARM1 BCAP29
REACTOME_SMOOTH_MUSCLE_CONTRACTION	24	24	1	8	15.5581	4.39788e-07	9.35394e-05	CALD1 CALM1 SORBS1 MYL9 TPM2 TPM1 TLN1 ACTG2
GOZGIT_ESR1_TARGETS_DN	756	579	0.765873	42	2.52689	4.7083e-07	9.64329e-05	SDK1 MLPH PDLIM5 IGFBP6 LDOC1 PGR APBB2 ADCY9 IFI44L VLDLR DNAJA4 LARGE PCP4 CAV2 THSD4 CPEB2 ESR1 LDB3 TC2N RHOQ DUSP8 BEX4 GSN ENAH CAP2 C3orf70 PDZRN3 MAP2 NPNT EPB41L5 PCGF5 RBBP6 RERG BAMBI C9orf3 SLC24A3 KANK1 C4orf18 RFTN1 COBLL1 KLHL23 GULP1
TGACCTY_V$ERR1_Q2	796	582	0.731156	42	2.51236	5.40038e-07	0.000106658	SDK1 DUSP3 ITGA7 LDB3 MAP4K3 FSTL3 SORT1 RHOQ NTF3 NDFIP1 MEF2C MYADM MEF2D DHX35 MRVI1 MGST3 DNER TLN1 HSPB7 CKB STIM1 CAMK2G CASQ2 SLC24A4 DMPK C1QTNF7 ACAT1 TPM2 AAMP STK38L MPP2 LMO3 RASGRP2 NEDD9 CNTN4 CBX6 AMPH ISCU JPH2 CNN1 SLC25A4 DACT1
module_11	526	406	0.771863	33	2.83439	7.00868e-07	0.000133648	FZD7 LDOC1 ALDH1A1 LARGE PCP4 PKD1 SORBS2 IQSEC1 DBP ITGA7 RGS5 SCHIP1 HLF DYNC1I1 DUSP8 RTN1 RIMS3 CA4 MEF2C TMEM47 TIMP3 LMO3 MAP2 MOAP1 SFRP1 CBX6 AMPH WASF3 FBXL7 ADARB1 RBMS3 ZBTB20 TRIM23
CYTOSKELETON	361	278	0.770083	26	3.28285	8.1099e-07	0.000149493	CALD1 TPM2 TPM1 MYOM1 PDLIM5 FLNA CLIC5 STK38L SORBS1 CAPZA2 PNN ABLIM2 ACTC1 PKD2 NEDD9 MAP2 MARK1 SORBS2 LDB3 AMPH PCGF5 DYNC1I1 ACTR1B MYL9 LATS2 GSN
PICCALUGA_ANGIOIMMUNOBLASTIC_LYMPHOMA_UP	202	195	0.965347	21	3.81985	9.7592e-07	0.000174092	SMOC2 CALD1 TPM1 PDLIM5 SPARCL1 CYP27A1 LOC728264 MFAP4 ANKRD29 FERMT2 CAV2 COL8A2 ITGA9 RGS5 HSPB8 YAP1 C4orf18 MYL9 NEXN SEPT10 RRAS
module_129	217	166	0.764977	19	4.08083	1.27506e-06	0.000215156	TPM2 FZD1 FZD7 LDOC1 KCNB1 SCRG1 PROM1 IFI44L MGST3 VLDLR SSPN GRK5 SFRP1 WASF3 SCHIP1 C14orf132 FILIP1L RFX2 GULP1
HELLER_HDAC_TARGETS_SILENCED_BY_METHYLATION_UP	403	303	0.751861	27	3.11431	1.28393e-06	0.000215156	CALM1 PDLIM5 PLS1 CD9 ALDH2 RAI2 ADCY9 ID2 ASMTL ITGA7 AASS TUFT1 SORT1 GSN RRAS MEF2C TMEM47 ENAH TPM1 TIMP3 FLNA SORBS1 RASGRP2 MGST3 NEDD9 ADARB1 NXN
CREIGHTON_ENDOCRINE_THERAPY_RESISTANCE_5	473	401	0.84778	32	2.7731	1.54247e-06	0.000250878	DIDO1 RAI2 PKD2 FILIP1 CPEB2 IQSEC1 C1orf24 C1orf115 TC2N STRN3 BEX4 GSN NDFIP1 MEF2A REEP1 TIMP3 CFL2 STK38L ZNF295 MBNL1 C3orf70 GRAMD3 FNBP1 AKTIP LIMCH1 BAMBI C4orf18 RFTN1 COBLL1 KIAA1671 CAB39 PARM1
REACTOME_MUSCLE_CONTRACTION	51	37	0.72549	9	10.0143	1.64095e-06	0.00025927	CALD1 CALM1 SORBS1 MYL9 TPM2 TPM1 ACTG2 DES TLN1
SENESE_HDAC2_TARGETS_DN	129	96	0.744186	14	5.35738	1.81968e-06	0.000279523	NPTXR CAP2 TPM1 ZNF362 IGFBP6 TIMP3 LBH ZBTB20 MYL9 NEXN MPP7 DACT1 PPP2R2B PDLIM1
CCAWWNAAGG_V$SRF_Q4	74	59	0.797297	11	7.16146	1.97788e-06	0.000295613	CALD1 PODN TPM2 PPP1R12A MBNL1 MRVI1 ACTG2 FLNA PLN CFL2 CSRP1
TAGCTTT,MIR-9	200	159	0.795	18	4.02382	2.83795e-06	0.000412996	MEF2C CALD1 TMEM47 ENAH TPM1 TIMP3 CFL2 CAMK2G FYCO1 CPEB4 CNTN4 SORBS2 CPEB2 YAF2 EPB41L5 STRN3 TARDBP UBE2W
TTGTTT_V$FOXO4_01	1549	1127	0.727566	64	1.97086	3.14986e-06	0.000446634	PLN CRY2 STXBP3 DUSP8 NDFIP1 MEF2C SORBS1 MGST3 DNER TOB1 ATOH8 BAMBI DNAJB4 PDLIM3 CASQ2 ID2 VLDLR CAV2 GRK5 HSPB2 AAMP STK38L LMO3 CPEB4 SLMAP MARK1 FNBP1 CBX6 RAB23 CNN1 DACT1 SDK1 LRRC1 SPARCL1 IGFBP6 CDS2 UBE2H FILIP1 DBP LPP SORT1 RHOQ RTN1 NTF3 CNOT2 PPP2R2B ZNF219 CRIM1 NXN CKB FZD7 BCL7A PER2 ALDH1A1 ARID4A NXPH3 C1QTNF7 ZCCHC5 CFL2 NDUFS4 MYOCD NR3C2 PURA PAM
module_202	28	22	0.785714	7	14.4942	3.38748e-06	0.000461949	GSN FLNA DSTN MYOM1 PPP1R12A ACTN4 SORBS2
module_60	410	338	0.82439	28	2.87507	3.42494e-06	0.000461949	MYOM1 PDLIM5 IGFBP6 CD151 CD97 LARGE PKD1 TUB WFS1 SORBS2 ITGA7 FSTL3 HSPB2 MYL9 KCNMB1 CA4 NDUFB7 MEF2D TPM2 CTF1 TIMP3 MFAP4 PPP1R12B ZYX ACTC1 RAMP1 RBMS3 PIK3C2B
module_512	37	31	0.837838	8	10.8217	3.88168e-06	0.000511088	PPP1R12B CALD1 CASQ2 PLN MYOM1 SSPN ACTC1 ACTG2
module_100	529	405	0.765595	31	2.64402	5.30892e-06	0.000661369	FZD7 SPARCL1 IGFBP6 LDOC1 ALDH1A1 LARGE PCP4 PKD1 SORBS2 IQSEC1 DBP ITGA7 RGS5 SCHIP1 DYNC1I1 DUSP8 RTN1 RIMS3 MEF2C TMEM47 TIMP3 MAP2 SFRP1 CBX6 AMPH WASF3 FBXL7 RBMS3 ZBTB20 CKB TRIM23
module_137	531	405	0.762712	31	2.64402	5.30892e-06	0.000661369	FZD7 SPARCL1 IGFBP6 LDOC1 ALDH1A1 LARGE PCP4 PKD1 SORBS2 IQSEC1 DBP ITGA7 RGS5 SCHIP1 DYNC1I1 DUSP8 RTN1 RIMS3 MEF2C TMEM47 TIMP3 MAP2 SFRP1 CBX6 AMPH WASF3 FBXL7 RBMS3 ZBTB20 CKB TRIM23
CTTTAAR_UNKNOWN	751	529	0.704394	37	2.41084	5.38184e-06	0.000661369	CALM1 RASL11A GRK5 DBP LDB3 GNAI1 CA4 C1QTNF7 MEF2C MEF2D MRVI1 FMO3 CDH23 CFL2 STK38L EFHD1 MPP2 SORBS1 ACTG2 PPP2R2B SLMAP MAP2 CNTN4 NR3C2 ZNF219 SFRP1 CBX6 TOB1 PIR EPB41L5 ATOH8 FBXL7 ACTR1B NXN SOX15 CDK8 PIK3C2B
SARCOMERE	14	10	0.714286	5	30.9178	6.79731e-06	0.000800691	MYOZ2 TPM2 TPM1 DES MYOM1
module_66	536	410	0.764925	31	2.60827	6.80515e-06	0.000800691	FZD7 SPARCL1 IGFBP6 LDOC1 ALDH1A1 LARGE PCP4 PKD1 SORBS2 IQSEC1 DBP ITGA7 RGS5 SCHIP1 DYNC1I1 DUSP8 RTN1 RIMS3 MEF2C TMEM47 TIMP3 MAP2 SFRP1 CBX6 AMPH WASF3 FBXL7 RBMS3 ZBTB20 CKB TRIM23
CONTRACTILE_FIBER_PART	23	17	0.73913	6	16.9066	8.84471e-06	0.00101898	MYL9 MYOZ2 TPM2 TPM1 DES MYOM1
V$MMEF2_Q6	218	141	0.646789	16	4.02211	9.76891e-06	0.00110249	MYOZ2 CFL2 LMO3 DNAJA4 ACTG2 SMPX FILIP1 PPP2R2B SSPN INSIG2 ESR1 DNAJB5 HSPB7 DMPK RTN1 PDLIM1
DACOSTA_UV_RESPONSE_VIA_ERCC3_DN	846	792	0.93617	48	2.08253	1.12577e-05	0.0012451	SPOP CDS2 APBB2 PLCB4 PKD2 FERMT2 CRY1 GNAI1 SCHIP1 STRN3 STXBP3 TSC22D2 MEF2A ZDHHC17 PPP1R12A CNOT2 AKAP11 PPP2R5A YAF2 PHF20 CRIM1 LIMCH1 FBXL7 CHES1 RFTN1 ZBTB20 RAB3GAP1 PDLIM5 ADCY9 ARID4A VLDLR ROCK2 RAP1A CAV2 GRK5 FILIP1L ZEB1 TBL1X CAP2 ANKS1A MBNL1 MN1 AMPH WASF3 ADARB1 YAP1 CDK8 TP53BP2
AAGCAAT,MIR-137	185	143	0.772973	16	3.9583	1.16987e-05	0.00126851	NR3C2 RAVER2 ZCCHC5 ATOH8 UBE2H FBXL7 SLC24A3 HLF PDLIM3 RBMS3 TARDBP TSC22D2 DUSP8 RIMS3 SGCD ANKRD12
TGACATY_UNKNOWN	515	362	0.702913	28	2.66426	1.25022e-05	0.00132956	CALD1 CALM1 IGFBP6 DNAJB4 DUSP3 APBB2 AGTR1 LARGE ADRA1B MYLIP LPP SCHIP1 SLC24A4 TBL1X DES MEF2C MYOZ2 CFL2 SORBS1 LMO3 MBNL1 GEM MCAM MAP2 MYOCD RBBP6 CNN1 PURA
CONTRACTILE_FIBER	25	18	0.72	6	15.4993	1.29143e-05	0.00134747	MYL9 MYOZ2 TPM2 TPM1 MYOM1 DES
module_387	49	37	0.755102	8	8.57967	1.60799e-05	0.00163012	PPP1R12B CALD1 CASQ2 MYOM1 ACTC1 ACTG2 PLN SSPN
WAMUNYOKOLI_OVARIAN_CANCER_LMP_DN	188	180	0.957447	18	3.49741	1.62128e-05	0.00163012	CALD1 CAP2 FZD7 REEP1 TOB1 IGFBP6 EPB41L5 CRIM1 WASF3 TIMP3 RERG CFL2 C1orf198 FBXL7 PREPL PKD2 BEX4 FERMT2
TGCCAAR_V$NF1_Q6	545	388	0.711927	29	2.56853	1.67472e-05	0.00165378	CALD1 CALM1 SPOP STIM1 IGFBP6 DNAJB4 PER3 PER2 UBE2H ESR1 ITGA7 MAP4K3 HSPB2 SFRS2IP MEF2A MRVI1 TIMP3 CLIC5 LMO3 CPEB4 MBNL1 ABLIM2 ACTG2 ANKRD12 MOAP1 NR3C2 CNN1 PODN DACT1
LU_AGING_BRAIN_DN	258	235	0.910853	21	3.09758	1.85651e-05	0.00180114	CALD1 TMEM47 PDLIM5 CSRP1 PDLIM3 EFHD1 GPC5 RAMP1 FERMT2 SSPN CAV2 WFS1 TLN1 SFRP1 TOB1 LPP BAMBI KANK1 GSN SEPT10 TP53BP2
module_329	51	38	0.745098	8	8.29352	1.98104e-05	0.00188668	PPP1R12B CALD1 CASQ2 MYOM1 ACTC1 ACTG2 PLN SSPN
RODRIGUES_THYROID_CARCINOMA_POORLY_DIFFERENTIATED_DN	777	695	0.894466	43	2.11898	2.01292e-05	0.00188668	APBB2 RGS5 LBH TBC1D1 GSN EPM2AIP1 MRVI1 GPD1L MYO9A TOB1 LIMCH1 KANK1 RBMS3 ZBTB20 TMEM178 SNX1 TEF PDLIM5 STIM1 PER3 ALDH2 AGTR1 PROM1 MYLIP GPRC5A KCTD10 TMEM43 BEX4 ELF2 ANKS1A CSRP1 FYCO1 TMED4 CPEB4 MBNL1 GRAMD3 NEDD9 FNBP1 ZNF362 EPB41L5 WASF3 CBX7 KIAA1671
RIGGI_EWING_SARCOMA_PROGENITOR_UP	413	332	0.803874	26	2.69394	2.05747e-05	0.0018963	PPP1R14A FAM80B ID2 GRK5 RGS5 HSPB2 LBH PDLIM1 FAM107B REEP1 ANKS1A MFAP4 EFHD1 LMO3 MCAM RAMP1 FNBP1 NR3C2 HSPB8 PCGF5 LIN7B BAMBI BHLHE22 ADARB1 SLC24A3 PARM1
DODD_NASOPHARYNGEAL_CARCINOMA_UP	1782	1099	0.616723	60	1.87639	2.17128e-05	0.00196839	PLS1 MPP7 DNAJA4 CRY2 GSN EBF1 MEF2C KCNB1 ANKRD37 PPP1R12B GPD1L MYO5B C1orf106 DNER TLN1 LIN7B FBXL7 GULP1 CALM1 STIM1 DIDO1 CAMK2G CCDC81 NSUN7 WFS1 LOC286367 PHACTR1 FYCO1 PLEKHA6 CAND2 CBX7 PIK3C2B MLPH ANXA11 FAM46B FILIP1 SORBS2 DBP SORT1 ZFP106 REEP1 PPP2R5A GGT7 HSPB8 CHES1 RFX2 CKB PER2 ALDH1A1 PROM1 BTC IQSEC1 GPRC5A HLF SLC24A4 PRUNE2 FAM107B CLIC5 RASGRP2 CCDC146
GTGCAAT,MIR-25,MIR-32,MIR-92,MIR-363,MIR-367	265	220	0.830189	20	3.1529	2.28168e-05	0.00203511	MEF2D PER2 PIP5K1C CPEB4 PPP1R12A GRAMD3 MARK1 CNTN4 MYLIP PPP1R12C CPEB2 PLEKHA6 MOAP1 TOB1 RAB23 SLC24A3 SERTAD2 UBE2W LATS2 TEF
module_19	307	276	0.899023	23	2.87426	2.32233e-05	0.00203849	MEF2C TPM2 TPM1 IGFBP6 LDOC1 TIMP3 ALDH1A1 AGTR1 NOV GPD1L MBNL1 SORBS2 ITGA7 CBX6 RGS5 FSTL3 HSPB2 BAMBI FBXL7 HLF ZBTB20 COBLL1 MYL9
KEGG_DILATED_CARDIOMYOPATHY	92	63	0.684783	10	5.88408	2.55877e-05	0.00221093	ADCY9 ITGA9 RYR2 TPM2 TPM1 ITGA7 ACTC1 SGCD PLN DES
REN_ALVEOLAR_RHABDOMYOSARCOMA_DN	407	398	0.977887	29	2.49706	2.68535e-05	0.00228461	CALD1 FZD1 PDLIM5 IGFBP6 NPTN CD151 PKD2 CAV2 C6orf145 AVPI1 LPP FSTL3 LBH TMEM43 GSN RRAS TGFB1I1 YIPF6 ZYX ACTN4 MBNL1 C3orf64 GRAMD3 TLN1 COL8A2 RAB23 RFTN1 PAM GULP1
LINDGREN_BLADDER_CANCER_CLUSTER_2B	389	358	0.920308	27	2.58746	2.7897e-05	0.00233743	CALM1 ALDH2 CD97 PCP4 GRK5 RGS5 LBH HLF FILIP1L MYL9 GSN EBF1 MYADM TPM2 TPM1 CFL2 CSRP1 EFHD1 NOV PPP1R12B GEM MCAM ACTG2 PDZRN3 DNAJB5 TES LATS2
TGCTGCT,MIR-15A,MIR-16,MIR-15B,MIR-195,MIR-424,MIR-497	527	441	0.836812	31	2.40607	2.85242e-05	0.00235431	CALM1 PDLIM5 CDS2 DUSP3 RASL12 CAPZA2 CPEB2 STXBP3 EIF2C4 DYNC1I1 ENAH ZCCHC5 ZYX ARHGEF9 GRAMD3 AKAP11 NLGN1 USP42 PHF20 CRIM1 PCGF5 RBBP6 PAK7 CNN1 ACVR2A PURA COBLL1 LATS2 CAB39 SGCD BCAP29
AAGCACT,MIR-520F	201	172	0.855721	17	3.44673	3.22571e-05	0.00262326	MEF2C LDOC1 CFL2 ZDHHC17 LMO3 ARID4A ARHGEF9 VLDLR RAP1A ITGA9 ESR1 USP42 PCGF5 SLC24A3 PAK7 TARDBP AEBP2
V$SRF_01	47	41	0.87234	8	7.53944	3.56159e-05	0.00285443	CALD1 FLNA KCNMB1 TGFB1I1 TPM1 MRVI1 SLC25A4 ACTG2
module_5	423	384	0.907801	28	2.49587	3.64343e-05	0.00287547	CALD1 IGFBP6 ALDH1A1 CD151 CD97 CAV2 WFS1 GRK5 RGS5 GPRC5A FSTL3 MYL9 RRAS NDUFB7 TPM2 TPM1 CYP27A1 LAMA5 TIMP3 FLNA MFAP4 CSRP1 ZYX LMO3 CRIM1 RFTN1 SNX1 PIK3C2B
CYTOSKELETAL_PROTEIN_BINDING	158	124	0.78481	14	3.98676	3.69184e-05	0.00287547	CALD1 PDLIM5 PLS1 FLNA DYNC1I1 TARDBP MYOZ1 SORBS1 ACTN4 NEXN PKD2 MYLIP TLN1 SORBS2
KEGG_VALINE_LEUCINE_AND_ISOLEUCINE_DEGRADATION	44	42	0.954545	8	7.31443	4.27936e-05	0.00328679	ALDH1B1 ALDH2 ACAT1 OXCT1 HADH BCKDHB HIBCH MUT
V$TBP_01	192	126	0.65625	14	3.91512	4.41578e-05	0.0033451	TPM2 ITGA7 ZCCHC5 CFL2 SCHIP1 SLC25A4 DMPK CPEB4 CKB DNAJA4 NTF3 DES MYOCD TEF
module_330	28	22	0.785714	6	11.622	4.66079e-05	0.00343656	GSN CALD1 PLN DSTN SSPN ACTC1
STRUCTURAL_CONSTITUENT_OF_MUSCLE	32	22	0.6875	6	11.622	4.66079e-05	0.00343656	MYL9 TPM2 TPM1 MYOM1 ACTC1 SORBS2
MYOFIBRIL	19	14	0.736842	5	17.187	4.86132e-05	0.00353725	MYOZ2 TPM2 TPM1 DES MYOM1
module_12	351	311	0.88604	24	2.64355	5.38177e-05	0.00386509	TMEM47 TPM1 PDLIM5 IGFBP6 LDOC1 TIMP3 ZYX LMO3 IFI44L PCP4 FERMT2 SFRP1 ITGA7 DIP2C CRIM1 WASF3 GNAI1 FBXL7 SCHIP1 ZBTB20 MYL9 RTN1 ZEB1 PIK3C2B
CAGTATT,MIR-200B,MIR-200C,MIR-429	393	333	0.847328	25	2.56787	5.92335e-05	0.00412238	ID2 VLDLR PKD1 MAP4K3 SCHIP1 HLF TARDBP TSC22D2 NTF3 CFL2 ELF2 GEM MAP2 CNTN4 DNAJB5 TOB1 LIN7B PAK7 ACVR2A PAM UBE2W AEBP2 CAB39 DACT1 BCAP29
ACCAAAG,MIR-9	438	374	0.853881	27	2.46546	5.93934e-05	0.00412238	LRRC1 RASD2 DNAJA4 CPEB2 LPP ITM2C SORT1 TSC22D2 SIRT1 RIMS3 FAM107B STK38L CPEB4 MBNL1 ANKRD12 CNTN4 TLN1 FNBP1 CBX6 CRIM1 PCGF5 KLHDC5 PURA RBMS3 AEBP2 SGCD BCAP29
V$CP2_01	198	146	0.737374	15	3.58909	5.96367e-05	0.00412238	CALD1 IGFBP6 TGFB1I1 PPP1R12A RASGRP2 PPP2R2B NDUFS4 DBP TUFT1 JPH2 CNN1 SORT1 RHOQ RTN1 CDK8
TATTATA,MIR-374	242	200	0.826446	18	3.10902	6.61575e-05	0.00451668	MEF2D TMEM47 UBE2H CPEB4 ACTN4 CAPZA2 MAP2 CNTN4 NLGN1 MAP4K3 CRIM1 HLF PAK7 PURA LRRN1 SERTAD2 DUSP8 NTF3
V$RSRFC4_Q2	170	115	0.676471	13	3.98623	6.86964e-05	0.00463282	ESR1 MYOZ2 TPM2 ITGA7 ZCCHC5 CASQ2 CPEB4 MGST3 DNAJA4 SMPX FILIP1 PDLIM1 SSPN
TATAAA_V$TATA_01	1033	621	0.601162	38	2.08126	7.77845e-05	0.00518251	UBE2H RAI2 DNAJA4 ITGA7 SCHIP1 CA4 NTF3 DES PPP1R12A MYOC MGST3 GEM TOB1 HSPB7 RERG TES CKB NEXN TEF CALD1 STIM1 PDLIM3 AGTR1 PROM1 ID2 DSTN DMPK TPM2 ZCCHC5 CFL2 CPEB4 ACTG2 CNTN4 MYOCD CYSLTR1 CNN1 SLC25A4 PURA
V$MEF2_03	191	133	0.696335	14	3.68268	8.01938e-05	0.00527942	MEF2C ESR1 MYOZ2 TPM2 ITGA7 PURA EFHD1 CASQ2 CPEB4 MGST3 SMPX CDK8 SSPN TEF
module_6	407	322	0.791155	24	2.5443	9.27672e-05	0.00603532	IGFBP6 LDOC1 ALDH1A1 PROM1 CD151 DBP ITGA7 GPRC5A HLF MYL9 KCNMB1 TPM2 TPM1 LAMA5 TIMP3 FLNA MFAP4 PPP1R12B ZYX GEM ACTG2 SFRP1 CRIM1 CNN1
GEORGES_TARGETS_OF_MIR192_AND_MIR215	860	743	0.863953	43	1.96722	9.47374e-05	0.00609184	C1orf198 CCDC121 C6orf145 FAM63B ABCB10 HADH TARDBP SIRT1 EPM2AIP1 REEP1 PPP1R12A AKAP11 MOAP1 DNAJB5 LIMCH1 KLHDC5 ACTR1B CHSY3 TRIM23 GULP1 FZD1 FZD7 DNAJB4 PDLIM3 ID2 BTC TBL1X ZNF443 CFL2 PAPD5 MCAM C3orf64 MSRB3 FNBP1 NPTXR NPNT PCGF5 RAB23 ACVR2A PURA COBLL1 KLHL23 UBE2W
V$MEF2_02	190	119	0.626316	13	3.83498	9.7934e-05	0.006225	MEF2C ESR1 MYOZ2 TPM2 ITGA7 SLC25A4 RBMS3 RASD2 CASQ2 CPEB4 SMPX MYOCD TEF
DELYS_THYROID_CANCER_DN	214	190	0.88785	17	3.08449	0.000112639	0.00707836	DNAJB4 ALDH1A1 ALDH1B1 ALDH2 PLN CASQ2 PROM1 MYOC WFS1 SFRP1 TOB1 WASF3 GNAI1 HLF RYR2 SGCD CA4
EBAUER_TARGETS_OF_PAX3_FOXO1_FUSION_UP	206	155	0.752427	15	3.35652	0.00011803	0.00727111	MEF2C MEF2D TPM1 MYOM1 REEP1 PDLIM5 CTF1 CASQ2 SMPX LDB3 HSPB2 DMPK SGCD RUSC2 DES
V$HMEF2_Q6	109	75	0.688073	10	4.7941	0.000118336	0.00727111	TPM2 ITGA7 JPH2 CASQ2 MBNL1 MYO9A SMPX PPP2R2B PDLIM1 SSPN
V$TEF_Q6	197	139	0.705584	14	3.5049	0.00012923	0.00785323	UBE2H PLN PDLIM3 PPP2R2B MAP2 FNBP1 CBX6 TOB1 CRIM1 CYSLTR1 PURA RHOQ NTF3 NDFIP1
RICKMAN_HEAD_AND_NECK_CANCER_F	54	37	0.685185	7	7.24086	0.00013563	0.00815252	CASQ2 TPM2 TPM1 NEXN ACTC1 SMPX DES
TGACAGNY_V$MEIS1_01	620	460	0.741935	30	2.21254	0.000148138	0.00880866	CALD1 SPARCL1 UBE2H AGTR1 VLDLR DNAJA4 PCP4 FILIP1 C20orf177 ADRA1B STRN3 SIRT1 PDLIM1 DES MYOZ2 TPM2 CLIC5 MBNL1 CNOT2 MCAM MN1 PPP2R2B MAP2 ANKRD12 NR3C2 CBX6 DNAJB5 HSPB7 CYSLTR1 PURA
SMID_BREAST_CANCER_LUMINAL_B_DN	557	419	0.752244	28	2.26738	0.000163721	0.00961416	CALD1 FZD7 FCER1A C5orf23 DNAJB4 ALDH1A1 PROM1 PTPLA FERMT2 CAV2 FOXC1 ITGA7 ITM2C HSPB2 SYNM ACADL FHOD3 FLNA SCRG1 MFAP4 NOV RASGRP2 GEM ACTG2 GRAMD3 C1orf106 SFRP1 RAB23
AGCACTT,MIR-93,MIR-302A,MIR-302B,MIR-302C,MIR-302D,MIR-372,MIR-373,MIR-520E,MIR-520A,MIR-526B,MIR-520B,MIR-520C,MIR-520D	288	234	0.8125	19	2.77781	0.000165162	0.00961416	MEF2C SPOP CFL2 ZDHHC17 LMO3 ARID4A BRP44L VLDLR ESR1 USP42 CRIM1 BAMBI HLF PAK7 PURA TARDBP UBE2W LATS2 AEBP2
YATTNATC_UNKNOWN	283	178	0.628975	16	3.09601	0.00016857	0.00971033	CALD1 DNAJB4 CFL2 SORBS1 CPEB4 ID2 ABLIM2 MN1 SMPX PPP2R2B CRY1 SSPN GRK5 NR3C2 SORT1 CA4
MAINA_VHL_TARGETS_UP	10	10	1	4	20.5901	0.00017721	0.0101028	CNN1 FILIP1L ALDH1A1 MYL9
module_305	19	18	0.947368	5	11.8967	0.000187353	0.0105721	ALDH1A1 ALDH1B1 ALDH2 ACAT1 HADH
TOMLINS_PROSTATE_CANCER_DN	39	39	1	7	6.78846	0.00019187	0.0107176	PPP1R12B GSN CALM1 TGFB1I1 TPM2 CNN1 PCP4
VALK_AML_CLUSTER_10	33	28	0.848485	6	8.45186	0.000200336	0.0110786	MN1 GNAI1 TPM2 PIK3C2B BCL7A CRIM1
TONKS_TARGETS_OF_RUNX1_RUNX1T1_FUSION_HSC_UP	185	163	0.881081	15	3.17342	0.000206652	0.0113147	FZD7 PDLIM5 DNAJB5 ALDH1A1 BAMBI TGFB1I1 ZDHHC17 HLF SORT1 AGTR1 ZBTB20 GSN NEDD9 SEPT10 RRAS
TTTGCAC,MIR-19A,MIR-19B	448	382	0.852679	26	2.30785	0.000208941	0.0113279	CALM1 RAI2 ADCY9 FAM46B RAP1A MYLIP ESR1 LPP LBH HLF SLC24A4 RTN1 MEF2D SMOC2 CPEB4 MBNL1 SLMAP ANKRD12 PHF20 KIAA0907 BAMBI SLC24A3 CBX7 RBMS3 CAB39 GULP1
CHEN_LVAD_SUPPORT_OF_FAILING_HEART_UP	103	96	0.932039	11	4.03547	0.000217964	0.0117023	CALD1 MYOM1 DNAJB5 TIMP3 FSTL3 C9orf3 CNN1 MFAP4 AGTR1 ZBTB20 RNF115
AAANWWTGC_UNKNOWN	163	129	0.791411	13	3.50192	0.000221843	0.0117961	MEF2C CALM1 ESR1 FZD7 DNAJB5 SPARCL1 ITM2C DSTN SORT1 LRRN1 MBNL1 SGCD SLMAP
V$RSRFC4_01	196	130	0.663265	13	3.47177	0.000239554	0.0126165	MEF2C MYOZ2 CFL2 CASQ2 CPEB4 MGST3 DNAJA4 SMPX FILIP1 ESR1 ITGA7 RBMS3 PDLIM1
module_524	30	29	0.966667	6	8.08442	0.000245923	0.0128019	GSN CALD1 FLNA DSTN ACTN4 CAPZA2
BIOCARTA_PGC1A_PATHWAY	24	19	0.791667	5	11.0493	0.000247704	0.0128019	MEF2C MEF2D MEF2A CAMK2G CALM1
KEGG_FOCAL_ADHESION	201	167	0.830846	15	3.08912	0.00026937	0.0137928	LAMA5 FLNA PIP5K1C ZYX PPP1R12A ACTN4 ILK ROCK2 RAP1A CAV2 TLN1 ITGA9 ITGA7 PAK7 MYL9
SASSON_RESPONSE_TO_GONADOTROPHINS_DN	72	68	0.944444	9	4.74462	0.000272946	0.0138476	ADCY9 TPM2 RGS5 ILK GEM ACTG2 CYFIP2 PDLIM3 TLN1
V$DBP_Q6	198	150	0.757576	14	3.21911	0.000288219	0.0144896	CALD1 MYOZ2 UBE2H LMO3 MBNL1 CD151 ARID4A MCAM MN1 CRY2 TOB1 SFRS2IP CNN1 PURA
TGAYRTCA_V$ATF3_Q6	415	307	0.739759	22	2.43037	0.000312695	0.0155407	CALM1 DNAJB4 UBE2H PLN DUSP3 PDLIM3 ADRA1B AVPI1 SCHIP1 TBL1X DES MYOZ2 CFL2 PAPD5 LMO3 ABLIM2 GEM MCAM MYOCD CNN1 TES ACTR1B
DOANE_RESPONSE_TO_ANDROGEN_DN	242	207	0.855372	17	2.80542	0.000314749	0.0155407	BCL7A ID2 MCAM PDZRN3 MN1 PLEKHA6 TINAGL1 BAMBI FBXL7 CYFIP2 C4orf18 RFTN1 CKB TSC22D2 TRIM23 RTN1 RRAS
JAATINEN_HEMATOPOIETIC_STEM_CELL_UP	313	267	0.853035	20	2.5453	0.000328011	0.0160522	RAVER2 C5orf23 PHACTR1 ALDH1A1 PLCB4 PROM1 C11orf54 PTPLA C3orf64 PKD2 MSRB3 ITGA9 CRIM1 ITM2C LIMCH1 GNAI1 HADH SCHIP1 HLF PAM
NON_MEMBRANE_BOUND_ORGANELLE	617	505	0.818476	31	2.07231	0.000334735	0.0160964	CALD1 MYOM1 PDLIM5 CAPZA2 PKD2 SORBS2 FOXC1 LDB3 DYNC1I1 MYL9 GSN TPM2 TPM1 CDH23 FLNA CLIC5 STK38L SORBS1 PNN ABLIM2 ACTC1 NEDD9 MAP2 MARK1 TERF2IP AMPH PCGF5 PURA ACTR1B PAM LATS2
INTRACELLULAR_NON_MEMBRANE_BOUND_ORGANELLE	617	505	0.818476	31	2.07231	0.000334735	0.0160964	CALD1 MYOM1 PDLIM5 CAPZA2 PKD2 SORBS2 FOXC1 LDB3 DYNC1I1 MYL9 GSN TPM2 TPM1 CDH23 FLNA CLIC5 STK38L SORBS1 PNN ABLIM2 ACTC1 NEDD9 MAP2 MARK1 TERF2IP AMPH PCGF5 PURA ACTR1B PAM LATS2
V$E47_02	190	135	0.710526	13	3.3284	0.000347391	0.016561	MEF2C MEF2D TPM2 AMPH STRN3 PURA NOV LRRN1 DMPK TRIM23 PPP2R2B NDUFS4 MYOCD
SENESE_HDAC1_TARGETS_DN	251	209	0.832669	17	2.77583	0.000352171	0.0166453	ENAH SYNC LAMA5 MPP7 PKD2 ROCK2 ITGA7 AASS EPB41L5 HSPB2 CNN1 CD46 LRRN1 NXN SLC15A4 GSN EBF1
ANATOMICAL_STRUCTURE_DEVELOPMENT	1005	647	0.643781	37	1.9291	0.000367265	0.0169212	CD9 PCP4 PKD2 PKD1 ITGA7 RTN1 NTF3 MEF2C MEF2D MEF2A JAK2 MYOC DNER SFRP1 CRIM1 SOX15 SGCD IKZF3 NPTN CASQ2 VLDLR LARGE MYLIP WFS1 FOXC1 CAP2 CTF1 FLNA SCRG1 MBNL1 MCAM CNTN4 NDUFS4 NLGN1 ACVR2A MYOZ1 CEBPG
CTTTGCA,MIR-527	203	172	0.847291	15	2.98978	0.000370306	0.0169212	MEF2C MEF2D CALD1 ACTR10 CPEB4 MBNL1 PNN ANKRD12 RAP1A MYLIP NR3C2 CBX7 TARDBP AEBP2 TRIM23
AAAYRNCTG_UNKNOWN	297	210	0.707071	17	2.76127	0.000372284	0.0169212	FCER1A DNAJB4 APBB2 PAPD5 CASQ2 ARID4A MAP2 ANKRD12 NDUFS4 MOAP1 ATOH8 BAMBI STRN3 RBMS3 RTN1 SGCD TEF
V$FOXO3_01	182	136	0.747253	13	3.30113	0.000373308	0.0169212	NR3C2 BCL7A UBE2H CFL2 PURA LMO3 NXN MBNL1 NXPH3 ARID4A ID2 C1QTNF7 TBL1X
GTATTAT,MIR-369-3P	176	136	0.772727	13	3.30113	0.000373308	0.0169212	DNAJB5 YAF2 DIP2C CFL2 ZDHHC17 ACVR2A PPP1R12A MBNL1 CAPZA2 ARID4A SIRT1 MAP2 TLN1
KAAB_HEART_ATRIUM_VS_VENTRICLE_DN	263	230	0.874525	18	2.66387	0.000381454	0.0171499	ACAT1 CAP2 PDLIM5 STIM1 UBE2H PLN PDZRN3 SORBS2 NLGN1 ITGA9 LDB3 TOB1 ISCU LIMCH1 HADH RHOQ SGCD PDLIM1
WGGAATGY_V$TEF1_Q6	289	211	0.730104	17	2.74686	0.000393384	0.017512	MYADM SMOC2 TPM1 LRRC1 IGFBP6 CFL2 RASGRP2 ID2 ROCK2 ESR1 AVPI1 HSPB2 RBMS3 PTPN11 DMPK DACT1 RRAS
KEGG_HYPERTROPHIC_CARDIOMYOPATHY_HCM	85	57	0.670588	8	5.07233	0.000395841	0.017512	ITGA9 RYR2 TPM2 TPM1 ITGA7 ACTC1 SGCD DES
MUSCLE_DEVELOPMENT	92	72	0.782609	9	4.4428	0.000421737	0.0185096	MEF2C MEF2D MEF2A ITGA7 MBNL1 CTF1 LARGE SGCD MYOZ1
BLALOCK_ALZHEIMERS_DISEASE_DN	1233	1097	0.8897	55	1.69539	0.00043432	0.018899	LDOC1 CDS2 ATP6V1E1 PREPL PCP4 FERMT2 SORBS2 MAP4K3 F8 HADH SCHIP1 RTN1 NDFIP1 MEF2C MEF2A JAK2 PIP5K1C NOV PPP1R12A MGST3 PPP2R2B AKAP11 MOAP1 CRIM1 ACTR1B CKB BCAP29 CALM1 ALDH2 ADCY9 NPTN GPC5 TRMT11 VLDLR LARGE ASMTL ROCK2 ESD DYNC1I1 ACAT1 CAP2 ACTR10 SCRG1 PNN ARHGEF9 NDUFS4 TERF2IP CDH8 OXCT1 ISCU AKTIP MAP2K1IP1 C4orf18 PAM CAB39
FLECHNER_BIOPSY_KIDNEY_TRANSPLANT_OK_VS_DONOR_UP	545	513	0.941284	31	2.03685	0.000437445	0.018899	COMT PDLIM5 SPARCL1 CD9 DUSP3 NPTN UBA2 RGS5 DSTN HADH SFRS2IP STRN3 CD46 TARDBP ZEB1 BEX4 GSN TBL1X FMO3 ZDHHC17 SFRP1 OXCT1 CBX6 TOB1 MUT BAMBI HIBCH PAM SNRPD3 SEPT10 GULP1
CHARAFE_BREAST_CANCER_LUMINAL_VS_MESENCHYMAL_UP	447	315	0.704698	22	2.36279	0.000445077	0.0190797	MLPH PER2 BEX5 ANO1 MPP7 DNAJA4 MYLIP WFS1 ESR1 DBP TUFT1 TC2N EFHD1 GPD1L PNN TMEM30B MYO5B PPP2R5A PLEKHA6 TOB1 EPB41L5 RERG
CHARAFE_BREAST_CANCER_LUMINAL_VS_MESENCHYMAL_DN	453	424	0.935982	27	2.14777	0.000456681	0.0194265	CALD1 FZD7 IGFBP6 DNAJB4 PTPLA CD97 CAV2 GRK5 FOXC1 ITM2C GNAI1 HRCT1 LBH TBC1D1 ZEB1 TPM1 FHOD3 CFL2 TGFB1I1 MCAM MSRB3 SFRP1 CRIM1 RBMS3 RFTN1 NEXN GULP1
HELLER_HDAC_TARGETS_UP	274	234	0.854015	18	2.61386	0.000469001	0.0197983	MEF2C TMEM47 ENAH TIMP3 CD9 ADCY9 SORBS1 ID2 MGST3 NEDD9 ASMTL ITGA7 AASS TUFT1 ADARB1 ZBTB20 GSN RRAS
V$HFH4_01	167	105	0.628743	11	3.6467	0.000477551	0.0200065	MEF2C CRIM1 ZCCHC5 ATOH8 UBE2H BAMBI SCHIP1 LMO3 CPEB4 ID2 MYOCD
WWTAAGGC_UNKNOWN	120	89	0.741667	10	3.94081	0.000489927	0.0203707	HSPB7 FLNA CFL2 CNN1 DMPK SORBS1 MYL9 MBNL1 ACTG2 MAP2
CHARAFE_BREAST_CANCER_LUMINAL_VS_BASAL_UP	373	297	0.796247	21	2.392	0.00050731	0.0207975	MLPH PGR TAPT1 GPD1L DNAJA4 LARGE PCP4 MYO5B WFS1 THSD4 IQSEC1 ESR1 TOB1 USP42 DIP2C SLC24A3 TC2N C14orf132 LRRN1 DUSP8 TBL1X
CAGGTG_V$E12_Q6	1850	1259	0.680541	61	1.63975	0.000510311	0.0207975	CD9 DUSP3 ITGA7 LDB3 STRN3 MEF2C KCNB1 ZNF295 MFAP4 STRC SORBS1 UTP14C SFRP1 DNAJB5 TEF CALM1 CAMK2G PDLIM3 RASD2 ADRA1B MYLIP DSTN DMPK SMOC2 FLNA LMO3 MCAM MARK1 CNTN4 CBX6 SLC24A3 SDK1 LRRC1 IGFBP6 RASL12 PCP4 DBP MAP4K3 RHOQ RTN1 SIRT1 NTF3 LAMA5 NOV PPP2R2B CRIM1 HSPB8 PODN CKB SOX15 TRIM23 ALDH1A1 ESR1 TUFT1 RASGRP2 NDUFS4 MYOCD NR3C2 EPB41L5 PAK7 LRRN1
SHEN_SMARCA2_TARGETS_UP	421	405	0.961995	26	2.16443	0.00051294	0.0207975	NPTN CAPZA2 TRMT11 PREPL INSIG2 MAP4K3 STXBP3 BEX4 NDFIP1 ACTR10 SKP1 DDX46 OSBPL1A ZDHHC17 AKAP11 UTP14C ISCU AKTIP RAB23 LIMCH1 HIBCH KANK1 PURA PTPN11 SEPT10 HSDL2
module_419	34	33	0.970588	6	6.88446	0.000515238	0.0207975	GSN CALD1 FLNA DSTN ACTN4 CAPZA2
V$AR_01	111	90	0.810811	10	3.89135	0.000535936	0.0214763	ITGA7 STIM1 ZCCHC5 JAK2 AMPH PER2 DSTN ID2 FILIP1 SNX1
KEGG_CIRCADIAN_RHYTHM_MAMMAL	13	13	1	4	13.7261	0.000559434	0.0220976	PER3 PER2 CRY1 CRY2
REGULATION_OF_MUSCLE_CONTRACTION	19	13	0.684211	4	13.7261	0.000559434	0.0220976	CNN1 PPP1R12B MYL9 TPM1
SYSTEM_DEVELOPMENT	855	546	0.638596	32	1.97162	0.00060057	0.0235543	CD9 PCP4 PKD2 ITGA7 RTN1 NTF3 MEF2C MEF2D MEF2A JAK2 DNER CRIM1 SOX15 SGCD IKZF3 NPTN CASQ2 VLDLR LARGE MYLIP WFS1 FOXC1 CTF1 FLNA SCRG1 MBNL1 CNTN4 NDUFS4 NLGN1 ACVR2A MYOZ1 CEBPG
THUM_SYSTOLIC_HEART_FAILURE_DN	236	200	0.847458	16	2.7218	0.000624271	0.0238724	PDLIM5 PER3 PER2 ZNF295 CPEB4 C1orf106 SORBS2 LDB3 KIAA0907 C1orf24 RBBP6 LIMCH1 SFRS2IP ZBTB20 LATS2 HSDL2
CTGCAGY_UNKNOWN	580	433	0.746552	27	2.09897	0.000630073	0.0238724	CALM1 DNAJB4 DACT2 DUSP3 CAMK2G APBB2 CD151 ITGA7 DSTN GNAI1 RYR2 DUSP8 AAMP CFL2 LMO3 GEM MCAM PPP2R2B MOAP1 NR3C2 CRIM1 RERG CCNDBP1 PURA RBMS3 ACTR1B SGCD
V$MEF2_01	118	76	0.644068	9	4.17657	0.000631634	0.0238724	MEF2C MYOZ2 TPM2 ITGA7 JPH2 CASQ2 MYO9A SMPX SSPN
ONDER_CDH1_TARGETS_2_UP	255	240	0.941176	18	2.54238	0.000632731	0.0238724	TPM1 MLPH DNAJB4 AGTR1 FERMT2 ASMTL ITGA7 C6orf145 CYFIP2 CHES1 SYNM C14orf132 MYL9 PRUNE2 ZEB1 BEX4 TBL1X GULP1
RGAANNTTC_V$HSF1_01	335	240	0.716418	18	2.54238	0.000632731	0.0238724	MEF2C TPM2 CD9 AAMP ELF2 PIP5K1C CASQ2 RASGRP2 MAP2 MYOCD DNAJB5 HSPB8 FSTL3 HSPB2 PURA SLC24A4 RTN1 GSN
TGCTTTG,MIR-330	285	220	0.77193	17	2.62355	0.000634584	0.0238724	MEF2C PDLIM5 APBB2 RAI2 MBNL1 ID2 ARHGEF9 PDZRN3 RAP1A ESR1 NPTXR AMPH ITM2C STXBP3 PURA TARDBP FAM107B
NERVOUS_SYSTEM_DEVELOPMENT	382	241	0.63089	18	2.53084	0.000664323	0.0248224	MEF2C CTF1 FLNA CD9 SCRG1 NPTN MBNL1 VLDLR PCP4 DNER CNTN4 NDUFS4 MYLIP WFS1 NLGN1 CRIM1 RTN1 NTF3
WANG_SMARCE1_TARGETS_UP	162	147	0.907407	13	3.02799	0.00078508	0.0291048	CALD1 FZD1 IGFBP6 C5orf23 LBH TES MYL9 RTN1 VLDLR DACT1 GSN CA4 GULP1
V$HSF2_01	187	129	0.68984	12	3.19816	0.000791899	0.0291048	MEF2C TPM2 DNAJB5 HSPB8 FSTL3 AAMP HSPB2 CASQ2 RASGRP2 C1QTNF7 MAP2 MYOCD
V$HOX13_01	32	24	0.75	5	8.14089	0.000794725	0.0291048	CALD1 PPP2R2B GNAI1 NTF3 NDFIP1
GGGAGGRR_V$MAZ_Q6	1738	1282	0.737629	61	1.60625	0.000804888	0.0292831	CD151 LDB3 ITM2C DUSP8 GSN NDFIP1 MYADM JAK2 PPP1R12B SORBS1 PPP1R12A DNAJB5 TOB1 CALD1 PGR CAMK2G PDLIM3 PTPLA VLDLR GRK5 DMPK MYOZ2 TPM2 FMO3 AAMP LMO3 CNTN4 NLGN1 CBX6 ISCU CNN1 MYOZ1 AEBP2 IGFBP6 UBE2H DBP MAP4K3 LPP FSTL3 RYR2 RRAS DES LAMA5 GEM PPP2R2B SOX15 FZD7 ARID4A TUB ROCK2 ESR1 NXPH3 CLIC5 RASGRP2 PNN ILK NDUFS4 AMPH PURA LRRN1 CDK8
VERHAAK_AML_WITH_NPM1_MUTATED_DN	246	205	0.833333	16	2.64909	0.000815098	0.0294607	MEF2C MEF2A FCER1A C5orf23 ALDH2 TGFB1I1 PROM1 IFI44L VLDLR MN1 RAMP1 C1orf24 ITM2C GNAI1 PAM GSN
YAGI_AML_WITH_T_9_11_TRANSLOCATION	130	112	0.861538	11	3.39267	0.000825741	0.0296516	MEF2C MOAP1 ITGA7 RBBP6 DSTN ELF2 ADCY9 SERTAD2 TSC22D2 IFI44L TBL1X
COLDREN_GEFITINIB_RESISTANCE_UP	85	81	0.952941	9	3.88547	0.00100678	0.0355116	CEBPG UBA2 ZEB1 ALDH1A1 ALDH1B1 TUB CTPS TBL1X RHOQ
TURASHVILI_BREAST_DUCTAL_CARCINOMA_VS_DUCTAL_NORMAL_DN	197	151	0.766497	13	2.93947	0.00100819	0.0355116	FZD7 FHOD3 LOC728264 PDLIM3 ACTG2 GRAMD3 MAP2 CAV2 SORBS2 SFRP1 CNN1 SYNM C20orf194
V$ER_Q6	208	151	0.725962	13	2.93947	0.00100819	0.0355116	MYADM MRVI1 DNAJB4 DACT2 DUSP3 SMPX ROCK2 ISCU SCHIP1 JPH2 SOX15 CA4 TEF
V$HNF4ALPHA_Q6	202	152	0.752475	13	2.91813	0.00107158	0.0373627	TPM1 FZD7 DUSP3 LMO3 GRK5 SCHIP1 PURA RBMS3 LRRN1 PODN DACT1 CDK8 TEF
SASSON_RESPONSE_TO_FORSKOLIN_DN	70	66	0.942857	8	4.28236	0.00107426	0.0373627	ADCY9 TPM2 RGS5 ILK GEM ACTG2 CYFIP2 PDLIM3
ACTGAAA,MIR-30A-3P,MIR-30E-3P	167	134	0.802395	12	3.06611	0.00110711	0.0382644	MEF2C MEF2D SFRP1 TMEM47 TOB1 DNAJB4 ZNF295 PURA ARID4A TSC22D2 DUSP8 MARK1
KEGG_BUTANOATE_METABOLISM	34	26	0.764706	5	7.36281	0.00116759	0.0400174	ALDH1B1 ALDH2 ACAT1 OXCT1 HADH
TURASHVILI_BREAST_DUCTAL_CARCINOMA_VS_LOBULAR_NORMAL_DN	69	52	0.753623	7	4.82393	0.0011723	0.0400174	SORBS1 SFRP1 PROM1 LOC728264 ACTG2 CNN1 SYNM
GTGCCAT,MIR-183	154	135	0.876623	12	3.04099	0.00118123	0.0400747	MEF2C ENAH TPM1 CFL2 STK38L ACVR2A PAM PLCB4 LMO3 MBNL1 TUB SNX1
GENTILE_UV_HIGH_DOSE_DN	245	233	0.95102	17	2.46349	0.00120065	0.0404855	FZD7 PNN ID2 GEM FERMT2 FSTL3 GNAI1 SCHIP1 STRN3 STXBP3 KANK1 TARDBP FILIP1L SERTAD2 CDK8 TBL1X NTF3
PEREZ_TP53_TARGETS	1154	839	0.727036	43	1.71864	0.00121008	0.0405559	MARCH2 C3orf58 SORBS2 ITGA9 F8 BVES LBH C16orf5 BEND7 ARHGAP10 MEF2A REEP1 KCNB1 C1orf106 MOAP1 ATPGD1 TINAGL1 DIP2C CYFIP2 CKB FZD1 DIDO1 CAMK2G ID2 TUB MYLIP GRK5 IQSEC1 FOXC1 TUFT1 SYNM CLIC5 FYCO1 MBNL1 MN1 NEDD9 NPNT AKTIP MAGEE1 C4orf18 LRRN1 KIAA1671 DACT1
WEST_ADRENOCORTICAL_TUMOR_DN	543	476	0.876611	28	1.97129	0.00122883	0.0409362	CALD1 FZD1 LTBP4 IGFBP6 PLN RAI2 AGTR1 REM1 ASMTL SSPN MYLIP SORBS2 ESR1 SIRT1 CSRP1 NOV SORBS1 ZYX GEM PDZRN3 RAMP1 TOB1 DIP2C PAK7 HIBCH SLC25A4 RBMS3 PCGF2
V$AMEF2_Q6	197	136	0.690355	12	3.01627	0.00125941	0.0417039	TPM2 CASQ2 MYO9A FILIP1 PPP2R2B SSPN ITGA7 RBBP6 PURA SOX15 RTN1 PDLIM1
MULTICELLULAR_ORGANISMAL_DEVELOPMENT	1040	668	0.642308	36	1.80496	0.00127781	0.0418352	CD9 PCP4 PKD2 ITGA7 RTN1 NTF3 MEF2C MEF2D MEF2A JAK2 DNER CRIM1 SOX15 SGCD IKZF3 NPTN CASQ2 PTPLA ID2 VLDLR LARGE ADRA1B MYLIP WFS1 FOXC1 HLF CTF1 FLNA SCRG1 MBNL1 CNTN4 NDUFS4 NLGN1 ACVR2A MYOZ1 CEBPG
SMID_BREAST_CANCER_NORMAL_LIKE_UP	466	386	0.828326	24	2.08559	0.00128958	0.0418352	FZD7 FCER1A SPARCL1 ALDH1A1 CRY2 ITGA7 AASS RGS5 ITM2C HSPB2 SYNM ZEB1 DES MEF2C MFAP4 SORBS1 RASGRP2 GEM NR3C2 SFRP1 ADARB1 CNN1 CHES1 SNX1
ZHAN_MULTIPLE_MYELOMA_CD1_DN	45	39	0.866667	6	5.6305	0.00129344	0.0418352	GRAMD3 CPEB4 C1orf115 CD46 FAM63B CNTN4
GCACCTT,MIR-18A,MIR-18B	91	84	0.923077	9	3.72959	0.0013073	0.0418352	MEF2D ESR1 AEBP2 DIP2C CRIM1 NEDD9 TARDBP FNBP1 SORBS2
ST_INTEGRIN_SIGNALING_PATHWAY	78	68	0.871795	8	4.13911	0.00130877	0.0418352	ITGA9 ZYX ITGA7 ILK ROCK2 PAK7 TERF2IP TLN1
GCM_MAPK10	76	68	0.894737	8	4.13911	0.00130877	0.0418352	IQSEC1 LMO3 PREPL IL17D CAMK2G CBX7 EFHD1 TEF
REACTOME_CELLEXTRACELLULAR_MATRIX_INTERACTIONS	16	16	1	4	10.2937	0.00132067	0.041973	FLNA FERMT2 ILK LIMS2
V$CIZ_01	181	137	0.756906	12	2.99195	0.00134183	0.0424019	BTC TOB1 STIM1 ABCB10 PURA LMO3 MBNL1 ID2 RIMS3 FILIP1 TBL1X MYOCD
SIG_REGULATION_OF_THE_ACTIN_CYTOSKELETON_BY_RHO_GTPASES	35	27	0.771429	5	7.02855	0.0013962	0.0436214	FLNA CFL2 ROCK2 PAK7 ACTG2
module_184	29	27	0.931034	5	7.02855	0.0013962	0.0436214	ALDH1A1 ALDH1B1 ACADL ALDH2 MUT
CYTOSKELETAL_PART	231	176	0.761905	14	2.69779	0.00141294	0.0438964	TPM2 TPM1 MYOM1 SORBS1 CAPZA2 PNN ACTC1 NEDD9 MAP2 PCGF5 DYNC1I1 ACTR1B MYL9 LATS2
ATGCTGC,MIR-103,MIR-107	189	157	0.830688	13	2.8159	0.00144066	0.0442604	MEF2D USP42 PHF20 PCGF5 HLF EIF2C4 RASL12 MBNL1 CAPZA2 PNN LATS2 CAB39 NEDD9
GTGGGTGK_UNKNOWN	225	157	0.697778	13	2.8159	0.00144066	0.0442604	TPM1 IGFBP6 ZCCHC5 PER2 SORBS1 PPP2R2B TUB MAP4K3 PURA RBMS3 SOX15 NXPH3 SIRT1
YTATTTTNR_V$MEF2_02	545	367	0.673394	23	2.10126	0.00145616	0.0444893	CASQ2 MPP7 ID2 SMPX SSPN ITGA7 HSPB2 RHOQ DMPK MYOZ2 ZCCHC5 CLIC5 LMO3 MYO9A SLMAP MARK1 MYOCD FNBP1 NR3C2 JPH2 DACT1 SGCD NDRG3
DACOSTA_UV_RESPONSE_VIA_ERCC3_COMMON_DN	420	390	0.928571	24	2.06214	0.00148126	0.0449356	SPOP CDS2 PKD2 FERMT2 ROCK2 CRY1 SCHIP1 STRN3 FILIP1L TBL1X CAP2 ANKS1A ZDHHC17 PPP1R12A MBNL1 WASF3 LIMCH1 FBXL7 ADARB1 CHES1 RFTN1 RAB3GAP1 CDK8 TP53BP2
module_88	816	553	0.677696	31	1.87576	0.00148702	0.0449356	IGFBP6 LDOC1 CD151 SORBS2 DBP ITGA7 FSTL3 CA4 MEF2C CYP27A1 TIMP3 ZYX SFRP1 CRIM1 SPINK1 FBXL7 RBMS3 ZBTB20 ADRA2C ALDH1A1 ALDH1B1 PROM1 CAV2 ESR1 MYL9 KCNMB1 TPM2 FMO4 FMO3 RAMP1 HAAO
TTAYRTAA_V$E4BP4_01	193	139	0.720207	12	2.94446	0.00152008	0.0456852	CALM1 PER2 ALDH1A1 UBE2H MPP2 LARGE FNBP1 TOB1 CRIM1 PURA CDK8 C1QTNF7
GTGCCTT,MIR-506	624	531	0.850962	30	1.88998	0.00156495	0.0467794	ZNF25 ATP7A LRRC1 ANXA11 ADCY9 CASQ2 CD151 ITGA7 LPP ITM2C FSTL3 GNAI1 RYR2 SERTAD2 TBC1D1 MYADM ENAH LMO3 ACTN4 TLN1 FNBP1 NR3C2 ZNF219 PAM PCGF2 PTPN11 NXN SLC15A4 DACT1 SEPT10
SMID_BREAST_CANCER_BASAL_UP	640	461	0.720313	27	1.9599	0.00158882	0.0472375	CALD1 FZD7 C5orf23 DNAJB4 PLCB4 PROM1 PTPLA VLDLR PCP4 FOXC1 ITM2C HSPB2 SCHIP1 DYNC1I1 SYNM TPM2 FLNA SCRG1 ARHGEF9 ACTG2 C1orf106 MAP2 SFRP1 CAND2 RAB23 NXN SOX15
V$GFI1_01	203	140	0.689655	12	2.92126	0.00161627	0.0477968	MEF2C DNAJB4 LMO3 MBNL1 ID2 MAP4K3 PURA SOX15 NEXN TRIM23 C1QTNF7 PDLIM1
KEGG_TRYPTOPHAN_METABOLISM	40	28	0.7	5	6.723	0.00165617	0.0484583	ALDH1B1 ALDH2 ACAT1 HADH HAAO
module_221	30	28	0.933333	5	6.723	0.00165617	0.0484583	ALDH1A1 ALDH1B1 ACADL ALDH2 MUT
IIZUKA_LIVER_CANCER_PROGRESSION_G2_G3_UP	21	17	0.809524	4	9.5016	0.00168429	0.0489372	COBLL1 FERMT2 CHES1 HADH
LINDGREN_BLADDER_CANCER_HIGH_RECURRENCE	43	41	0.953488	6	5.30846	0.00169024	0.0489372	MYADM PLCB4 MYL9 CD97 CSRP1 MCAM
V$HAND1E47_01	204	141	0.691176	12	2.89843	0.00171742	0.0494205	MEF2C CALD1 CALM1 FZD1 SPOP LMO3 MBNL1 ACTG2 BAMBI PURA RBMS3 DACT1
TGGAAA_V$NFAT_Q4_01	1438	1034	0.719054	50	1.62053	0.0017248	0.0494205	UBE2H RAI2 RASL12 ITGA7 LDB3 MAP4K3 ITM2C STRN3 SORT1 GSN NTF3 DES MEF2C ABLIM2 MYO9A HSPB7 CYFIP2 RBMS3 PODN SGCD CALD1 CALM1 FZD7 PER2 ALDH1A1 CAMK2G PDLIM3 ARID4A ID2 TUB GRK5 ESR1 DSTN TBL1X TPM2 TPM1 ZCCHC5 EFHD1 LMO3 CPEB4 MBNL1 MCAM NDUFS4 NR3C2 AMPH YAP1 CNN1 SLC25A4 AEBP2 CDK8
CHEN_HOXA5_TARGETS_9HR_UP	222	200	0.900901	15	2.53286	0.00174486	0.0497375	PPP1R12A CNOT2 GEM NEDD9 CRY1 TUFT1 KIAA0907 ZNF136 RBBP6 STRN3 CEBPG TSC22D2 DUSP8 CAB39 THUMPD2
